# Supplementary material for: Identification of Tumor Microenvironment-Related Alternative Splicing Events to Predict the Prognosis of Endometrial Cancer
Source: Front Oncol. 2021 Apr 29;11:645912. doi: 10.3389/fonc.2021.645912 (PMC8116885; doi:10.3389/fonc.2021.645912)
Supplement: Supplementary Table 1 — The clinical information of the EC patients. [file Table_1.xlsx]

## Sheet: Sheet1
id	futime	fustat	Risk	Cancer Type Detailed	Age	AJCC	Grade	Race	Margin_status	Surgical_approach	Subtype
TCGA-2E-A9G8	41.03	0	1Low	Endometrial Carcinoma	59	Stage III	1Low	BLACK OR AFRICAN AMERICAN	R0	Minimally Invasive	UCEC_CN_HIGH
TCGA-4E-A92E	0.43	0	1Low	Uterine Endometrioid Carcinoma	54	Stage I	1Low	BLACK OR AFRICAN AMERICAN	R0	open	UCEC_CN_LOW
TCGA-5B-A90C	39.49	0	1Low	Uterine Endometrioid Carcinoma	69	Stage I	1Low	BLACK OR AFRICAN AMERICAN	NA	Minimally Invasive	UCEC_CN_HIGH
TCGA-5S-A9Q8	10.28	0	High	Uterine Endometrioid Carcinoma	51	Stage III	1Low	BLACK OR AFRICAN AMERICAN	R0	open	UCEC_CN_LOW
TCGA-A5-A0G1	106.8	1	1Low	Uterine Serous Carcinoma/Uterine Papillary Serous Carcinoma	67	Stage I	High Grade	WHITE	R0	open	UCEC_POLE
TCGA-A5-A0G2	149.44	0	1Low	Uterine Serous Carcinoma/Uterine Papillary Serous Carcinoma	57	Stage III	High Grade	Zother	R0	open	UCEC_POLE
TCGA-A5-A0G3	46.91	0	1Low	Uterine Serous Carcinoma/Uterine Papillary Serous Carcinoma	61	Stage III	High Grade	BLACK OR AFRICAN AMERICAN	R0	open	NA
TCGA-A5-A0G5	36.99	0	1Low	Uterine Serous Carcinoma/Uterine Papillary Serous Carcinoma	73	Stage I	High Grade	BLACK OR AFRICAN AMERICAN	R0	open	UCEC_CN_HIGH
TCGA-A5-A0G9	83.44	0	1Low	Uterine Endometrioid Carcinoma	79	Stage I	High Grade	WHITE	R0	open	UCEC_MSI
TCGA-A5-A0GA	17.84	1	1Low	Uterine Endometrioid Carcinoma	67	Stage III	High Grade	WHITE	R0	open	UCEC_MSI
TCGA-A5-A0GB	32.75	0	1Low	Uterine Endometrioid Carcinoma	65	Stage I	High Grade	WHITE	R0	open	UCEC_MSI
TCGA-A5-A0GD	112.45	1	1Low	Uterine Endometrioid Carcinoma	75	Stage I	1Low	WHITE	R0	open	NA
TCGA-A5-A0GE	105.29	0	1Low	Uterine Endometrioid Carcinoma	38	Stage I	1Low	Zother	R0	open	UCEC_CN_LOW
TCGA-A5-A0GG	123.59	0	1Low	Uterine Endometrioid Carcinoma	76	Stage I	1Low	BLACK OR AFRICAN AMERICAN	R0	open	NA
TCGA-A5-A0GH	74.05	0	1Low	Uterine Endometrioid Carcinoma	57	Stage I	High Grade	WHITE	R0	open	UCEC_MSI
TCGA-A5-A0GI	88.11	0	1Low	Uterine Endometrioid Carcinoma	63	Stage I	1Low	WHITE	R0	open	UCEC_MSI
TCGA-A5-A0GJ	65.7	0	1Low	Uterine Endometrioid Carcinoma	44	Stage I	1Low	WHITE	R0	open	UCEC_CN_HIGH
TCGA-A5-A0GM	60.48	0	1Low	Uterine Endometrioid Carcinoma	53	Stage I	1Low	WHITE	R0	open	UCEC_CN_LOW
TCGA-A5-A0GN	60.48	0	1Low	Uterine Endometrioid Carcinoma	65	Stage I	1Low	WHITE	R0	open	UCEC_CN_HIGH
TCGA-A5-A0GP	46.52	0	1Low	Uterine Endometrioid Carcinoma	58	Stage I	1Low	Zother	R0	open	UCEC_POLE
TCGA-A5-A0GQ	73.82	0	1Low	Uterine Endometrioid Carcinoma	76	Stage I	1Low	WHITE	R0	open	UCEC_CN_LOW
TCGA-A5-A0GR	36.79	0	1Low	Uterine Endometrioid Carcinoma	69	Stage I	1Low	BLACK OR AFRICAN AMERICAN	R0	open	NA
TCGA-A5-A0GU	28.25	0	1Low	Uterine Endometrioid Carcinoma	58	Stage I	1Low	WHITE	R0	open	UCEC_CN_LOW
TCGA-A5-A0GV	53.98	0	1Low	Uterine Endometrioid Carcinoma	67	Stage I	1Low	WHITE	R0	open	UCEC_CN_LOW
TCGA-A5-A0GW	23.19	0	1Low	Uterine Endometrioid Carcinoma	46	Stage I	High Grade	Zother	R0	open	UCEC_MSI
TCGA-A5-A0GX	68.59	0	1Low	Uterine Endometrioid Carcinoma	53	Stage I	1Low	WHITE	R0	open	UCEC_CN_LOW
TCGA-A5-A0R6	37.88	0	1Low	Uterine Serous Carcinoma/Uterine Papillary Serous Carcinoma	64	Stage III	High Grade	WHITE	R0	open	UCEC_CN_HIGH
TCGA-A5-A0R7	17.58	0	1Low	Uterine Endometrioid Carcinoma	55	Stage I	1Low	WHITE	R0	open	UCEC_CN_LOW
TCGA-A5-A0R8	19.58	0	1Low	Uterine Endometrioid Carcinoma	81	Stage I	1Low	WHITE	R0	open	UCEC_CN_LOW
TCGA-A5-A0R9	24.61	0	1Low	Uterine Endometrioid Carcinoma	51	Stage I	1Low	WHITE	R0	open	UCEC_CN_LOW
TCGA-A5-A0VO	28.75	1	1Low	Uterine Endometrioid Carcinoma	64	Stage I	1Low	WHITE	R0	open	NA
TCGA-A5-A0VP	42.31	0	1Low	Uterine Endometrioid Carcinoma	74	Stage I	High Grade	WHITE	R0	open	UCEC_MSI
TCGA-A5-A0VQ	15.93	0	1Low	Uterine Endometrioid Carcinoma	62	Stage I	High Grade	NA	R0	open	UCEC_MSI
TCGA-A5-A1OF	31.96	0	1Low	Endometrial Carcinoma	47	Stage I	High Grade	NA	R0	open	UCEC_POLE
TCGA-A5-A1OG	31.96	1	High	Uterine Serous Carcinoma/Uterine Papillary Serous Carcinoma	65	Stage III	High Grade	Zother	R0	open	UCEC_CN_HIGH
TCGA-A5-A1OH	36.3	0	1Low	Uterine Serous Carcinoma/Uterine Papillary Serous Carcinoma	86	Stage III	High Grade	WHITE	R0	open	UCEC_CN_HIGH
TCGA-A5-A1OJ	33.05	0	1Low	Uterine Endometrioid Carcinoma	31	Stage I	1Low	Zother	R0	open	UCEC_CN_LOW
TCGA-A5-A1OK	30.12	0	1Low	Uterine Endometrioid Carcinoma	63	Stage III	High Grade	WHITE	R0	open	UCEC_CN_LOW
TCGA-A5-A2K2	118.1	0	1Low	Uterine Serous Carcinoma/Uterine Papillary Serous Carcinoma	77	Stage I	High Grade	WHITE	R0	open	UCEC_CN_HIGH
TCGA-A5-A2K3	66.1	0	1Low	Uterine Serous Carcinoma/Uterine Papillary Serous Carcinoma	68	Stage I	High Grade	WHITE	R0	open	UCEC_MSI
TCGA-A5-A2K4	28.61	1	High	Uterine Serous Carcinoma/Uterine Papillary Serous Carcinoma	69	Stage III	High Grade	WHITE	R1	open	UCEC_CN_HIGH
TCGA-A5-A2K5	24.7	0	1Low	Uterine Endometrioid Carcinoma	76	Stage I	High Grade	WHITE	R0	open	UCEC_POLE
TCGA-A5-A2K7	34.92	0	1Low	Uterine Endometrioid Carcinoma	41	Stage II	High Grade	NA	R0	open	UCEC_MSI
TCGA-A5-A3LO	25.49	0	1Low	Uterine Endometrioid Carcinoma	64	Stage I	High Grade	WHITE	R0	open	UCEC_CN_HIGH
TCGA-A5-A3LP	14.95	0	High	Uterine Serous Carcinoma/Uterine Papillary Serous Carcinoma	74	Stage I	High Grade	WHITE	R0	Minimally Invasive	UCEC_CN_HIGH
TCGA-A5-A7WJ	11.2	0	1Low	Uterine Endometrioid Carcinoma	64	Stage I	1Low	BLACK OR AFRICAN AMERICAN	R0	Minimally Invasive	NA
TCGA-A5-A7WK	18.4	0	1Low	Endometrial Carcinoma	71	Stage I	High Grade	BLACK OR AFRICAN AMERICAN	R0	Minimally Invasive	UCEC_CN_HIGH
TCGA-A5-AB3J	16.82	0	1Low	Uterine Endometrioid Carcinoma	52	Stage II	1Low	BLACK OR AFRICAN AMERICAN	R0	open	UCEC_CN_LOW
TCGA-AJ-A23M	20.24	1	High	Uterine Serous Carcinoma/Uterine Papillary Serous Carcinoma	61	Stage II	High Grade	WHITE	NA	open	UCEC_CN_HIGH
TCGA-AJ-A23N	14.42	1	1Low	Uterine Serous Carcinoma/Uterine Papillary Serous Carcinoma	70	Stage III	High Grade	WHITE	R2	NA	UCEC_CN_HIGH
TCGA-AJ-A23O	10.25	1	1Low	Uterine Endometrioid Carcinoma	69	Stage I	High Grade	WHITE	R0	NA	UCEC_MSI
TCGA-AJ-A2QK	21.12	0	High	Uterine Endometrioid Carcinoma	65	Stage I	High Grade	WHITE	R0	NA	UCEC_CN_HIGH
TCGA-AJ-A2QL	19.78	0	1Low	Uterine Endometrioid Carcinoma	60	Stage III	High Grade	WHITE	NA	Minimally Invasive	UCEC_CN_LOW
TCGA-AJ-A2QM	29.37	0	1Low	Uterine Serous Carcinoma/Uterine Papillary Serous Carcinoma	67	Stage II	High Grade	WHITE	NA	open	UCEC_CN_HIGH
TCGA-AJ-A2QN	35.12	0	1Low	Uterine Endometrioid Carcinoma	60	Stage II	High Grade	WHITE	R0	Minimally Invasive	UCEC_CN_LOW
TCGA-AJ-A2QO	34.33	1	1Low	Uterine Endometrioid Carcinoma	85	Stage I	High Grade	WHITE	NA	Minimally Invasive	UCEC_MSI
TCGA-AJ-A3BD	34.13	0	1Low	Uterine Serous Carcinoma/Uterine Papillary Serous Carcinoma	57	Stage III	High Grade	WHITE	R0	open	UCEC_CN_HIGH
TCGA-AJ-A3BF	18.1	0	High	Uterine Serous Carcinoma/Uterine Papillary Serous Carcinoma	65	Stage III	High Grade	WHITE	R0	open	UCEC_CN_HIGH
TCGA-AJ-A3BG	18.07	0	1Low	Endometrial Carcinoma	65	Stage I	High Grade	WHITE	R0	open	UCEC_MSI
TCGA-AJ-A3BK	33.87	0	1Low	Uterine Endometrioid Carcinoma	68	Stage I	High Grade	WHITE	R0	Minimally Invasive	UCEC_CN_LOW
TCGA-AJ-A3EJ	1.64	1	High	Endometrial Carcinoma	74	Stage III	High Grade	WHITE	R0	NA	UCEC_CN_HIGH
TCGA-AJ-A3EK	14.65	0	1Low	Uterine Endometrioid Carcinoma	53	Stage I	High Grade	WHITE	NA	Minimally Invasive	UCEC_POLE
TCGA-AJ-A3EL	22.47	0	1Low	Uterine Endometrioid Carcinoma	47	Stage I	High Grade	Zother	R0	Minimally Invasive	UCEC_POLE
TCGA-AJ-A3EM	22.24	0	1Low	Uterine Endometrioid Carcinoma	69	Stage I	High Grade	WHITE	R0	Minimally Invasive	UCEC_CN_HIGH
TCGA-AJ-A3I9	17.05	1	1Low	Uterine Endometrioid Carcinoma	52	Stage II	High Grade	WHITE	R0	Minimally Invasive	UCEC_CN_LOW
TCGA-AJ-A3IA	20.8	0	High	Uterine Serous Carcinoma/Uterine Papillary Serous Carcinoma	77	Stage I	High Grade	WHITE	R0	Minimally Invasive	UCEC_CN_HIGH
TCGA-AJ-A3NC	36.96	0	1Low	Uterine Endometrioid Carcinoma	63	Stage I	High Grade	WHITE	R0	Minimally Invasive	NA
TCGA-AJ-A3NE	20.63	0	1Low	Uterine Endometrioid Carcinoma	46	Stage I	High Grade	WHITE	R0	Minimally Invasive	NA
TCGA-AJ-A3NF	21.19	0	1Low	Uterine Serous Carcinoma/Uterine Papillary Serous Carcinoma	60	Stage III	High Grade	WHITE	R0	Minimally Invasive	UCEC_CN_HIGH
TCGA-AJ-A3NG	15.6	0	1Low	Endometrial Carcinoma	83	Stage II	High Grade	WHITE	R0	Minimally Invasive	UCEC_CN_LOW
TCGA-AJ-A3NH	10.18	1	1Low	Uterine Serous Carcinoma/Uterine Papillary Serous Carcinoma	90	Stage I	High Grade	WHITE	R0	Minimally Invasive	NA
TCGA-AJ-A3OJ	15.34	0	1Low	Uterine Endometrioid Carcinoma	54	Stage II	High Grade	WHITE	R0	Minimally Invasive	UCEC_MSI
TCGA-AJ-A3OK	15.93	0	1Low	Uterine Serous Carcinoma/Uterine Papillary Serous Carcinoma	73	Stage I	High Grade	WHITE	R0	Minimally Invasive	UCEC_CN_LOW
TCGA-AJ-A3OL	14.75	1	1Low	Uterine Endometrioid Carcinoma	55	Stage III	High Grade	WHITE	R0	NA	UCEC_MSI
TCGA-AJ-A3QS	16.85	0	1Low	Uterine Serous Carcinoma/Uterine Papillary Serous Carcinoma	57	Stage III	High Grade	BLACK OR AFRICAN AMERICAN	R0	NA	UCEC_CN_HIGH
TCGA-AJ-A3TW	16.85	0	1Low	Uterine Serous Carcinoma/Uterine Papillary Serous Carcinoma	78	Stage I	High Grade	WHITE	R0	NA	UCEC_CN_HIGH
TCGA-AJ-A5DV	22.31	0	1Low	Uterine Endometrioid Carcinoma	65	Stage I	High Grade	BLACK OR AFRICAN AMERICAN	NA	NA	UCEC_CN_LOW
TCGA-AJ-A5DW	12.81	0	1Low	Uterine Endometrioid Carcinoma	56	Stage I	1Low	BLACK OR AFRICAN AMERICAN	R0	NA	UCEC_POLE
TCGA-AJ-A8CT	2.69	0	1Low	Uterine Endometrioid Carcinoma	58	Stage I	1Low	BLACK OR AFRICAN AMERICAN	R0	Minimally Invasive	UCEC_MSI
TCGA-AJ-A8CV	35.09	0	1Low	Uterine Endometrioid Carcinoma	58	Stage I	1Low	BLACK OR AFRICAN AMERICAN	R0	Minimally Invasive	UCEC_MSI
TCGA-AJ-A8CW	0.13	0	1Low	Uterine Endometrioid Carcinoma	64	Stage I	1Low	BLACK OR AFRICAN AMERICAN	R0	open	UCEC_MSI
TCGA-AP-A051	129.7	0	1Low	Uterine Endometrioid Carcinoma	69	Stage I	High Grade	WHITE	R0	open	UCEC_POLE
TCGA-AP-A052	21.98	1	1Low	Uterine Serous Carcinoma/Uterine Papillary Serous Carcinoma	59	Stage IV	High Grade	BLACK OR AFRICAN AMERICAN	R2	open	UCEC_CN_HIGH
TCGA-AP-A053	110.55	1	High	Uterine Endometrioid Carcinoma	90	Stage I	High Grade	WHITE	R0	open	NA
TCGA-AP-A054	23.29	1	1Low	Uterine Endometrioid Carcinoma	64	Stage III	High Grade	WHITE	R1	open	UCEC_MSI
TCGA-AP-A056	86.01	0	1Low	Uterine Endometrioid Carcinoma	64	Stage II	High Grade	WHITE	R0	open	UCEC_POLE
TCGA-AP-A059	48	0	1Low	Uterine Endometrioid Carcinoma	69	Stage I	High Grade	WHITE	R0	open	UCEC_POLE
TCGA-AP-A05D	57.75	0	1Low	Uterine Serous Carcinoma/Uterine Papillary Serous Carcinoma	67	Stage III	High Grade	WHITE	R0	open	UCEC_CN_HIGH
TCGA-AP-A05H	45.5	0	High	Uterine Serous Carcinoma/Uterine Papillary Serous Carcinoma	75	Stage I	High Grade	WHITE	R0	Minimally Invasive	UCEC_CN_HIGH
TCGA-AP-A05J	36.86	0	1Low	Uterine Serous Carcinoma/Uterine Papillary Serous Carcinoma	66	Stage II	High Grade	WHITE	R0	open	UCEC_CN_HIGH
TCGA-AP-A05N	23.85	1	1Low	Uterine Endometrioid Carcinoma	58	Stage I	1Low	WHITE	R0	Minimally Invasive	UCEC_MSI
TCGA-AP-A05O	12.61	0	1Low	Uterine Endometrioid Carcinoma	68	Stage I	High Grade	WHITE	R0	Minimally Invasive	NA
TCGA-AP-A05P	20.89	0	1Low	Uterine Endometrioid Carcinoma	54	Stage I	1Low	Zother	R0	Minimally Invasive	UCEC_CN_LOW
TCGA-AP-A0L8	48.75	1	High	Uterine Serous Carcinoma/Uterine Papillary Serous Carcinoma	70	Stage III	High Grade	BLACK OR AFRICAN AMERICAN	R0	open	UCEC_CN_HIGH
TCGA-AP-A0L9	125.33	0	1Low	Uterine Serous Carcinoma/Uterine Papillary Serous Carcinoma	71	Stage I	High Grade	WHITE	R0	open	UCEC_CN_HIGH
TCGA-AP-A0LD	117.9	0	1Low	Uterine Endometrioid Carcinoma	63	Stage I	High Grade	WHITE	R0	open	UCEC_MSI
TCGA-AP-A0LE	110.28	0	1Low	Uterine Endometrioid Carcinoma	57	Stage I	High Grade	WHITE	R0	open	UCEC_MSI
TCGA-AP-A0LG	66.2	0	1Low	Uterine Endometrioid Carcinoma	54	Stage I	High Grade	WHITE	R0	Minimally Invasive	UCEC_MSI
TCGA-AP-A0LH	36.33	1	1Low	Endometrial Carcinoma	60	Stage I	High Grade	WHITE	R0	open	UCEC_CN_HIGH
TCGA-AP-A0LI	97.63	0	1Low	Uterine Serous Carcinoma/Uterine Papillary Serous Carcinoma	67	Stage III	High Grade	BLACK OR AFRICAN AMERICAN	R2	open	UCEC_CN_HIGH
TCGA-AP-A0LJ	46.68	0	1Low	Uterine Endometrioid Carcinoma	42	Stage I	1Low	WHITE	R0	open	UCEC_CN_LOW
TCGA-AP-A0LM	27.1	0	1Low	Uterine Endometrioid Carcinoma	33	Stage III	High Grade	BLACK OR AFRICAN AMERICAN	R0	open	UCEC_POLE
TCGA-AP-A0LN	82.46	0	1Low	Uterine Endometrioid Carcinoma	56	Stage I	1Low	BLACK OR AFRICAN AMERICAN	R0	open	UCEC_CN_LOW
TCGA-AP-A0LO	33.38	1	High	Uterine Endometrioid Carcinoma	45	Stage I	1Low	WHITE	R0	Minimally Invasive	UCEC_CN_LOW
TCGA-AP-A0LP	61.6	0	1Low	Uterine Endometrioid Carcinoma	76	Stage I	1Low	WHITE	R0	open	UCEC_MSI
TCGA-AP-A0LS	95.4	0	1Low	Uterine Endometrioid Carcinoma	63	Stage I	1Low	WHITE	R0	Minimally Invasive	UCEC_MSI
TCGA-AP-A0LT	49.18	0	1Low	Uterine Endometrioid Carcinoma	57	Stage II	1Low	WHITE	R0	Minimally Invasive	UCEC_MSI
TCGA-AP-A0LV	25.07	0	1Low	Uterine Endometrioid Carcinoma	39	Stage I	1Low	WHITE	R0	open	UCEC_CN_LOW
TCGA-AP-A1DH	71.62	0	1Low	Uterine Endometrioid Carcinoma	62	Stage I	High Grade	WHITE	R0	open	UCEC_MSI
TCGA-AP-A1DK	90.9	0	1Low	Uterine Endometrioid Carcinoma	53	Stage I	High Grade	WHITE	R0	Minimally Invasive	UCEC_MSI
TCGA-AP-A1DM	55.85	0	1Low	Uterine Endometrioid Carcinoma	60	Stage I	1Low	WHITE	R0	Minimally Invasive	UCEC_MSI
TCGA-AP-A1DO	31.27	0	1Low	Uterine Endometrioid Carcinoma	62	Stage I	1Low	WHITE	R0	open	UCEC_MSI
TCGA-AP-A1DP	35.51	1	High	Uterine Endometrioid Carcinoma	70	Stage I	1Low	WHITE	R0	open	UCEC_MSI
TCGA-AP-A1DQ	46.75	1	1Low	Uterine Serous Carcinoma/Uterine Papillary Serous Carcinoma	76	Stage III	High Grade	WHITE	R0	open	UCEC_CN_HIGH
TCGA-AP-A1DR	49.11	0	1Low	Uterine Endometrioid Carcinoma	59	Stage III	1Low	BLACK OR AFRICAN AMERICAN	R0	Minimally Invasive	UCEC_MSI
TCGA-AP-A1DV	6.7	0	1Low	Uterine Endometrioid Carcinoma	59	Stage II	High Grade	WHITE	R0	open	UCEC_POLE
TCGA-AP-A1E0	60.18	0	1Low	Uterine Endometrioid Carcinoma	40	Stage III	1Low	WHITE	R0	Minimally Invasive	UCEC_POLE
TCGA-AP-A1E1	45.83	0	1Low	Uterine Endometrioid Carcinoma	74	Stage I	1Low	WHITE	R0	Minimally Invasive	UCEC_MSI
TCGA-AP-A1E3	27.83	0	1Low	Uterine Endometrioid Carcinoma	45	Stage III	High Grade	WHITE	R0	open	UCEC_CN_LOW
TCGA-AP-A1E4	51.08	0	1Low	Uterine Endometrioid Carcinoma	54	Stage I	1Low	WHITE	R0	Minimally Invasive	UCEC_CN_LOW
TCGA-AP-A3K1	21.88	1	1Low	Uterine Serous Carcinoma/Uterine Papillary Serous Carcinoma	56	Stage IV	High Grade	WHITE	NA	open	NA
TCGA-AP-A5FX	36.1	1	1Low	Endometrial Carcinoma	68	Stage III	High Grade	BLACK OR AFRICAN AMERICAN	NA	open	UCEC_CN_HIGH
TCGA-AW-A1PO	0.56	0	High	Uterine Endometrioid Carcinoma	66	Stage III	High Grade	WHITE	R0	open	UCEC_CN_HIGH
TCGA-AX-A05S	13.57	1	1Low	Uterine Endometrioid Carcinoma	81	Stage III	High Grade	WHITE	R2	open	UCEC_MSI
TCGA-AX-A05T	33.18	0	1Low	Uterine Endometrioid Carcinoma	82	Stage I	1Low	WHITE	R0	Minimally Invasive	UCEC_CN_LOW
TCGA-AX-A05U	29.66	0	1Low	Uterine Endometrioid Carcinoma	56	Stage I	1Low	Zother	R0	Minimally Invasive	UCEC_CN_LOW
TCGA-AX-A05W	80.49	0	1Low	Uterine Endometrioid Carcinoma	60	Stage II	1Low	WHITE	R0	open	UCEC_CN_LOW
TCGA-AX-A05Y	88.17	0	1Low	Uterine Endometrioid Carcinoma	57	Stage I	1Low	WHITE	R0	open	UCEC_MSI
TCGA-AX-A05Z	71.45	0	1Low	Uterine Endometrioid Carcinoma	37	Stage III	1Low	NA	R1	Minimally Invasive	UCEC_POLE
TCGA-AX-A060	35.32	0	1Low	Uterine Endometrioid Carcinoma	77	Stage I	High Grade	Zother	R1	open	UCEC_MSI
TCGA-AX-A062	45.96	0	1Low	Uterine Endometrioid Carcinoma	53	Stage I	1Low	WHITE	R0	open	UCEC_CN_LOW
TCGA-AX-A063	79.4	0	1Low	Uterine Endometrioid Carcinoma	63	Stage I	1Low	WHITE	R0	open	UCEC_MSI
TCGA-AX-A064	49.84	0	1Low	Uterine Endometrioid Carcinoma	81	Stage II	1Low	WHITE	NA	open	UCEC_MSI
TCGA-AX-A06B	67.61	0	1Low	Uterine Endometrioid Carcinoma	72	Stage II	High Grade	WHITE	R0	open	UCEC_CN_HIGH
TCGA-AX-A06D	12.25	1	1Low	Uterine Endometrioid Carcinoma	82	Stage III	1Low	WHITE	R1	Minimally Invasive	NA
TCGA-AX-A06F	57.42	0	1Low	Uterine Endometrioid Carcinoma	59	Stage IV	High Grade	WHITE	R0	open	UCEC_POLE
TCGA-AX-A06H	27.37	0	1Low	Uterine Endometrioid Carcinoma	60	Stage III	1Low	Zother	R1	Minimally Invasive	UCEC_MSI
TCGA-AX-A06J	29.99	0	1Low	Uterine Endometrioid Carcinoma	71	Stage I	High Grade	WHITE	R0	Minimally Invasive	UCEC_CN_LOW
TCGA-AX-A0IS	61.04	1	1Low	Uterine Endometrioid Carcinoma	52	Stage I	1Low	WHITE	R1	Minimally Invasive	UCEC_CN_LOW
TCGA-AX-A0IU	35.71	0	1Low	Uterine Serous Carcinoma/Uterine Papillary Serous Carcinoma	79	Stage III	High Grade	BLACK OR AFRICAN AMERICAN	R0	open	UCEC_CN_HIGH
TCGA-AX-A0IW	37.75	0	1Low	Uterine Serous Carcinoma/Uterine Papillary Serous Carcinoma	67	Stage III	High Grade	WHITE	R0	open	UCEC_CN_HIGH
TCGA-AX-A0IZ	43.79	0	1Low	Uterine Endometrioid Carcinoma	53	Stage I	High Grade	WHITE	R0	open	NA
TCGA-AX-A0J0	40.08	0	1Low	Uterine Endometrioid Carcinoma	47	Stage I	1Low	WHITE	R0	open	UCEC_POLE
TCGA-AX-A0J1	77.33	0	1Low	Uterine Endometrioid Carcinoma	80	Stage I	1Low	WHITE	R0	open	UCEC_MSI
TCGA-AX-A1C4	13.27	0	1Low	Uterine Endometrioid Carcinoma	52	Stage I	1Low	WHITE	R1	open	UCEC_MSI
TCGA-AX-A1C5	32.88	0	1Low	Uterine Endometrioid Carcinoma	47	Stage III	High Grade	WHITE	R2	open	UCEC_MSI
TCGA-AX-A1C7	34.63	0	1Low	Uterine Serous Carcinoma/Uterine Papillary Serous Carcinoma	77	Stage I	High Grade	WHITE	R0	open	UCEC_CN_HIGH
TCGA-AX-A1C8	25.49	0	1Low	Uterine Serous Carcinoma/Uterine Papillary Serous Carcinoma	77	Stage III	High Grade	WHITE	R1	Minimally Invasive	UCEC_CN_HIGH
TCGA-AX-A1C9	26.35	0	1Low	Uterine Endometrioid Carcinoma	73	Stage I	1Low	WHITE	R0	Minimally Invasive	UCEC_MSI
TCGA-AX-A1CA	32	0	1Low	Uterine Serous Carcinoma/Uterine Papillary Serous Carcinoma	70	Stage I	High Grade	BLACK OR AFRICAN AMERICAN	R1	open	UCEC_CN_HIGH
TCGA-AX-A1CC	25.89	0	1Low	Uterine Serous Carcinoma/Uterine Papillary Serous Carcinoma	65	Stage I	High Grade	WHITE	R0	open	UCEC_CN_LOW
TCGA-AX-A1CE	34.07	0	1Low	Uterine Endometrioid Carcinoma	60	Stage I	High Grade	WHITE	R0	Minimally Invasive	UCEC_MSI
TCGA-AX-A1CF	76.77	0	High	Uterine Endometrioid Carcinoma	69	Stage IV	High Grade	WHITE	R2	open	UCEC_CN_HIGH
TCGA-AX-A1CI	85.41	0	1Low	Uterine Endometrioid Carcinoma	61	Stage I	1Low	WHITE	R0	open	UCEC_CN_LOW
TCGA-AX-A1CJ	73.36	0	1Low	Uterine Endometrioid Carcinoma	59	Stage I	1Low	BLACK OR AFRICAN AMERICAN	R0	open	UCEC_CN_LOW
TCGA-AX-A1CK	80.19	0	High	Uterine Endometrioid Carcinoma	58	Stage I	1Low	WHITE	R0	open	UCEC_CN_LOW
TCGA-AX-A1CN	37.55	0	1Low	Uterine Endometrioid Carcinoma	54	Stage II	High Grade	WHITE	R0	open	UCEC_CN_LOW
TCGA-AX-A1CP	36.37	0	1Low	Uterine Serous Carcinoma/Uterine Papillary Serous Carcinoma	84	Stage I	High Grade	WHITE	R1	Minimally Invasive	NA
TCGA-AX-A1CR	23.03	0	1Low	Endometrial Carcinoma	70	Stage II	High Grade	WHITE	R1	open	NA
TCGA-AX-A2H2	4.76	1	1Low	Uterine Serous Carcinoma/Uterine Papillary Serous Carcinoma	86	Stage II	High Grade	BLACK OR AFRICAN AMERICAN	R0	open	UCEC_CN_HIGH
TCGA-AX-A2H4	30.09	1	High	Uterine Serous Carcinoma/Uterine Papillary Serous Carcinoma	66	Stage III	High Grade	WHITE	R2	open	UCEC_CN_HIGH
TCGA-AX-A2H5	71.19	0	1Low	Uterine Serous Carcinoma/Uterine Papillary Serous Carcinoma	67	Stage III	High Grade	BLACK OR AFRICAN AMERICAN	R1	open	UCEC_CN_HIGH
TCGA-AX-A2H7	40.77	1	1Low	Uterine Endometrioid Carcinoma	87	Stage I	High Grade	WHITE	R0	open	UCEC_CN_LOW
TCGA-AX-A2H8	61.14	0	1Low	Uterine Endometrioid Carcinoma	64	Stage I	High Grade	WHITE	R0	open	NA
TCGA-AX-A2HA	81.31	0	1Low	Uterine Endometrioid Carcinoma	35	Stage I	High Grade	WHITE	R0	open	UCEC_MSI
TCGA-AX-A2HC	34.3	0	1Low	Uterine Endometrioid Carcinoma	53	Stage III	High Grade	BLACK OR AFRICAN AMERICAN	R0	open	UCEC_POLE
TCGA-AX-A2HD	46.45	0	1Low	Uterine Endometrioid Carcinoma	69	Stage III	High Grade	WHITE	R1	open	UCEC_MSI
TCGA-AX-A2HF	27.86	0	1Low	Uterine Serous Carcinoma/Uterine Papillary Serous Carcinoma	67	Stage I	High Grade	WHITE	R0	open	NA
TCGA-AX-A2HG	38.21	0	1Low	Uterine Endometrioid Carcinoma	56	Stage I	High Grade	WHITE	R1	open	UCEC_MSI
TCGA-AX-A2HH	17.74	0	1Low	Uterine Endometrioid Carcinoma	60	Stage I	High Grade	WHITE	R1	open	UCEC_CN_LOW
TCGA-AX-A2HJ	30.72	0	1Low	Uterine Endometrioid Carcinoma	35	Stage I	High Grade	Zother	R0	open	UCEC_MSI
TCGA-AX-A2HK	2.96	1	1Low	Uterine Endometrioid Carcinoma	77	Stage III	High Grade	WHITE	R0	open	UCEC_CN_HIGH
TCGA-AX-A2IN	31.11	1	1Low	Uterine Endometrioid Carcinoma	63	Stage I	High Grade	WHITE	R0	open	UCEC_MSI
TCGA-AX-A2IO	64.88	0	1Low	Uterine Serous Carcinoma/Uterine Papillary Serous Carcinoma	83	Stage II	High Grade	WHITE	R1	open	UCEC_CN_HIGH
TCGA-AX-A3FS	0.23	0	High	Uterine Endometrioid Carcinoma	82	Stage I	High Grade	WHITE	NA	open	UCEC_MSI
TCGA-AX-A3FT	0.2	0	1Low	Uterine Endometrioid Carcinoma	64	Stage I	High Grade	WHITE	NA	open	UCEC_MSI
TCGA-AX-A3FV	1	0	High	Uterine Endometrioid Carcinoma	62	Stage III	High Grade	WHITE	NA	open	UCEC_CN_LOW
TCGA-AX-A3FW	0.56	0	1Low	Uterine Endometrioid Carcinoma	66	Stage I	High Grade	WHITE	NA	open	UCEC_CN_HIGH
TCGA-AX-A3FX	43.79	1	High	Uterine Endometrioid Carcinoma	69	Stage II	High Grade	WHITE	NA	open	UCEC_CN_HIGH
TCGA-AX-A3FZ	0.2	0	1Low	Uterine Endometrioid Carcinoma	33	Stage III	High Grade	WHITE	NA	open	UCEC_CN_HIGH
TCGA-AX-A3G1	20.5	1	1Low	Uterine Endometrioid Carcinoma	84	Stage I	High Grade	WHITE	NA	open	UCEC_CN_HIGH
TCGA-AX-A3G3	1.38	0	High	Uterine Serous Carcinoma/Uterine Papillary Serous Carcinoma	58	Stage III	High Grade	WHITE	NA	open	NA
TCGA-AX-A3G4	0.3	0	1Low	Uterine Serous Carcinoma/Uterine Papillary Serous Carcinoma	60	Stage III	High Grade	Zother	NA	open	UCEC_CN_HIGH
TCGA-AX-A3G6	0.26	0	1Low	Uterine Serous Carcinoma/Uterine Papillary Serous Carcinoma	67	Stage I	1Low	WHITE	NA	open	UCEC_CN_HIGH
TCGA-AX-A3G7	0.3	0	1Low	Uterine Serous Carcinoma/Uterine Papillary Serous Carcinoma	71	Stage IV	High Grade	WHITE	NA	open	UCEC_CN_HIGH
TCGA-AX-A3G8	1.18	0	1Low	Uterine Endometrioid Carcinoma	76	Stage I	High Grade	WHITE	NA	open	UCEC_MSI
TCGA-AX-A3G9	18.33	0	1Low	Uterine Endometrioid Carcinoma	63	Stage III	High Grade	WHITE	R1	open	UCEC_MSI
TCGA-AX-A3GB	14.45	0	1Low	Uterine Endometrioid Carcinoma	73	Stage I	High Grade	WHITE	R0	open	UCEC_CN_LOW
TCGA-AX-A3GI	0.39	0	High	Uterine Serous Carcinoma/Uterine Papillary Serous Carcinoma	66	Stage III	High Grade	BLACK OR AFRICAN AMERICAN	NA	open	UCEC_CN_HIGH
TCGA-B5-A0JN	80.32	0	1Low	Uterine Serous Carcinoma/Uterine Papillary Serous Carcinoma	84	Stage IV	High Grade	BLACK OR AFRICAN AMERICAN	NA	open	UCEC_CN_HIGH
TCGA-B5-A0JR	56.87	0	1Low	Uterine Endometrioid Carcinoma	73	Stage I	High Grade	WHITE	NA	Minimally Invasive	UCEC_MSI
TCGA-B5-A0JS	86.3	0	1Low	Uterine Endometrioid Carcinoma	54	Stage I	1Low	WHITE	NA	Minimally Invasive	UCEC_CN_LOW
TCGA-B5-A0JT	55.26	0	1Low	Uterine Endometrioid Carcinoma	63	Stage III	1Low	WHITE	NA	Minimally Invasive	UCEC_CN_LOW
TCGA-B5-A0JU	59.2	0	1Low	Uterine Endometrioid Carcinoma	57	Stage I	1Low	BLACK OR AFRICAN AMERICAN	NA	Minimally Invasive	UCEC_MSI
TCGA-B5-A0JV	85.94	0	1Low	Uterine Endometrioid Carcinoma	63	Stage I	1Low	BLACK OR AFRICAN AMERICAN	NA	Minimally Invasive	UCEC_MSI
TCGA-B5-A0JX	58.71	0	1Low	Uterine Endometrioid Carcinoma	62	Stage I	High Grade	WHITE	NA	Minimally Invasive	UCEC_CN_LOW
TCGA-B5-A0JY	69.22	0	1Low	Uterine Endometrioid Carcinoma	50	Stage III	High Grade	WHITE	NA	open	UCEC_POLE
TCGA-B5-A0JZ	71.39	0	1Low	Uterine Endometrioid Carcinoma	60	Stage III	High Grade	WHITE	NA	open	UCEC_MSI
TCGA-B5-A0K0	48.55	0	1Low	Uterine Endometrioid Carcinoma	48	Stage I	1Low	WHITE	NA	Minimally Invasive	UCEC_CN_LOW
TCGA-B5-A0K1	36.47	0	1Low	Uterine Endometrioid Carcinoma	69	Stage I	1Low	WHITE	NA	open	UCEC_CN_LOW
TCGA-B5-A0K2	72.57	0	1Low	Uterine Endometrioid Carcinoma	54	Stage III	1Low	WHITE	NA	Minimally Invasive	UCEC_MSI
TCGA-B5-A0K3	27.27	1	High	Uterine Endometrioid Carcinoma	62	Stage I	High Grade	BLACK OR AFRICAN AMERICAN	NA	Minimally Invasive	UCEC_CN_HIGH
TCGA-B5-A0K4	57.72	0	1Low	Uterine Endometrioid Carcinoma	51	Stage I	1Low	NA	NA	Minimally Invasive	UCEC_CN_LOW
TCGA-B5-A0K6	64.16	0	1Low	Uterine Endometrioid Carcinoma	58	Stage I	1Low	WHITE	NA	Minimally Invasive	UCEC_MSI
TCGA-B5-A0K7	63.5	0	1Low	Uterine Endometrioid Carcinoma	64	Stage I	1Low	WHITE	NA	Minimally Invasive	UCEC_CN_LOW
TCGA-B5-A0K8	27.83	0	High	Uterine Serous Carcinoma/Uterine Papillary Serous Carcinoma	71	Stage I	High Grade	WHITE	NA	Minimally Invasive	UCEC_CN_HIGH
TCGA-B5-A0K9	13.44	1	High	Uterine Endometrioid Carcinoma	88	Stage II	1Low	WHITE	NA	Minimally Invasive	UCEC_MSI
TCGA-B5-A0KB	27.07	0	High	Uterine Endometrioid Carcinoma	62	Stage I	High Grade	BLACK OR AFRICAN AMERICAN	NA	Minimally Invasive	NA
TCGA-B5-A11E	59.79	0	1Low	Uterine Endometrioid Carcinoma	53	Stage I	High Grade	WHITE	NA	Minimally Invasive	UCEC_POLE
TCGA-B5-A11F	185.64	0	1Low	Uterine Endometrioid Carcinoma	55	Stage I	1Low	WHITE	NA	Minimally Invasive	UCEC_CN_LOW
TCGA-B5-A11G	113.27	0	1Low	Uterine Endometrioid Carcinoma	71	Stage I	1Low	BLACK OR AFRICAN AMERICAN	NA	open	UCEC_MSI
TCGA-B5-A11H	88.27	0	1Low	Uterine Endometrioid Carcinoma	67	Stage III	1Low	WHITE	NA	open	UCEC_MSI
TCGA-B5-A11I	75.66	0	1Low	Uterine Endometrioid Carcinoma	65	Stage IV	High Grade	BLACK OR AFRICAN AMERICAN	NA	open	UCEC_CN_HIGH
TCGA-B5-A11J	54.4	0	1Low	Uterine Endometrioid Carcinoma	64	Stage I	1Low	WHITE	NA	open	UCEC_MSI
TCGA-B5-A11L	73.59	1	1Low	Uterine Endometrioid Carcinoma	71	Stage I	1Low	WHITE	NA	Minimally Invasive	UCEC_CN_LOW
TCGA-B5-A11M	44.74	0	1Low	Uterine Endometrioid Carcinoma	43	Stage I	1Low	WHITE	NA	open	NA
TCGA-B5-A11N	61.63	0	1Low	Uterine Endometrioid Carcinoma	69	Stage I	1Low	WHITE	NA	Minimally Invasive	UCEC_POLE
TCGA-B5-A11O	85.71	0	1Low	Uterine Endometrioid Carcinoma	62	Stage I	1Low	WHITE	NA	Minimally Invasive	UCEC_CN_LOW
TCGA-B5-A11P	52	0	1Low	Uterine Endometrioid Carcinoma	87	Stage I	High Grade	WHITE	NA	Minimally Invasive	UCEC_CN_HIGH
TCGA-B5-A11R	77.17	0	1Low	Uterine Endometrioid Carcinoma	51	Stage II	High Grade	BLACK OR AFRICAN AMERICAN	NA	Minimally Invasive	UCEC_CN_LOW
TCGA-B5-A11S	73.23	0	1Low	Uterine Endometrioid Carcinoma	63	Stage I	1Low	WHITE	NA	Minimally Invasive	UCEC_CN_LOW
TCGA-B5-A11U	16.72	0	1Low	Uterine Endometrioid Carcinoma	74	Stage IV	High Grade	BLACK OR AFRICAN AMERICAN	NA	Minimally Invasive	UCEC_MSI
TCGA-B5-A11V	19.55	0	1Low	Uterine Endometrioid Carcinoma	64	Stage I	1Low	BLACK OR AFRICAN AMERICAN	NA	Minimally Invasive	UCEC_CN_LOW
TCGA-B5-A11W	19.48	0	1Low	Uterine Endometrioid Carcinoma	61	Stage I	1Low	WHITE	NA	Minimally Invasive	UCEC_CN_LOW
TCGA-B5-A11X	19.58	0	1Low	Uterine Endometrioid Carcinoma	66	Stage III	High Grade	BLACK OR AFRICAN AMERICAN	NA	open	NA
TCGA-B5-A11Y	18.4	0	1Low	Uterine Endometrioid Carcinoma	59	Stage I	1Low	WHITE	NA	Minimally Invasive	UCEC_CN_LOW
TCGA-B5-A11Z	17.35	0	1Low	Uterine Endometrioid Carcinoma	61	Stage I	1Low	WHITE	NA	Minimally Invasive	UCEC_CN_LOW
TCGA-B5-A121	16.56	0	1Low	Uterine Endometrioid Carcinoma	57	Stage III	1Low	WHITE	NA	Minimally Invasive	UCEC_CN_LOW
TCGA-B5-A1MR	225.33	0	1Low	Uterine Endometrioid Carcinoma	65	Stage III	High Grade	WHITE	NA	open	UCEC_POLE
TCGA-B5-A1MS	102.23	1	1Low	Uterine Serous Carcinoma/Uterine Papillary Serous Carcinoma	60	Stage I	High Grade	WHITE	NA	Minimally Invasive	UCEC_CN_HIGH
TCGA-B5-A1MU	50.85	1	High	Uterine Serous Carcinoma/Uterine Papillary Serous Carcinoma	79	Stage IV	High Grade	WHITE	NA	open	UCEC_CN_HIGH
TCGA-B5-A1MV	51.41	0	1Low	Uterine Endometrioid Carcinoma	84	Stage I	1Low	WHITE	NA	open	UCEC_CN_LOW
TCGA-B5-A1MW	14.68	0	1Low	Uterine Endometrioid Carcinoma	55	Stage I	High Grade	WHITE	NA	Minimally Invasive	UCEC_MSI
TCGA-B5-A1MX	48.39	0	1Low	Uterine Endometrioid Carcinoma	47	Stage I	High Grade	WHITE	NA	Minimally Invasive	UCEC_MSI
TCGA-B5-A1MY	11.86	1	High	Uterine Serous Carcinoma/Uterine Papillary Serous Carcinoma	62	Stage III	High Grade	BLACK OR AFRICAN AMERICAN	NA	Minimally Invasive	UCEC_CN_HIGH
TCGA-B5-A1MZ	52.5	0	1Low	Uterine Endometrioid Carcinoma	54	Stage I	1Low	WHITE	NA	Minimally Invasive	UCEC_CN_LOW
TCGA-B5-A1N2	31.34	1	High	Uterine Serous Carcinoma/Uterine Papillary Serous Carcinoma	70	Stage III	High Grade	BLACK OR AFRICAN AMERICAN	NA	Minimally Invasive	UCEC_CN_HIGH
TCGA-B5-A3F9	136.5	0	1Low	Uterine Endometrioid Carcinoma	56	Stage I	High Grade	BLACK OR AFRICAN AMERICAN	NA	Minimally Invasive	UCEC_CN_HIGH
TCGA-B5-A3FA	96.22	0	1Low	Uterine Endometrioid Carcinoma	73	Stage I	High Grade	WHITE	NA	Minimally Invasive	UCEC_POLE
TCGA-B5-A3FB	93.43	0	High	Uterine Endometrioid Carcinoma	73	Stage I	High Grade	BLACK OR AFRICAN AMERICAN	NA	Minimally Invasive	UCEC_CN_LOW
TCGA-B5-A3FC	71.78	0	1Low	Uterine Endometrioid Carcinoma	53	Stage II	High Grade	BLACK OR AFRICAN AMERICAN	NA	open	UCEC_POLE
TCGA-B5-A3FD	39.32	1	1Low	Uterine Endometrioid Carcinoma	70	Stage I	High Grade	BLACK OR AFRICAN AMERICAN	NA	Minimally Invasive	UCEC_CN_HIGH
TCGA-B5-A3FH	27.63	0	1Low	Uterine Endometrioid Carcinoma	74	Stage I	High Grade	BLACK OR AFRICAN AMERICAN	NA	Minimally Invasive	UCEC_CN_LOW
TCGA-B5-A3S1	29.63	0	1Low	Uterine Serous Carcinoma/Uterine Papillary Serous Carcinoma	71	Stage III	High Grade	WHITE	NA	Minimally Invasive	UCEC_CN_HIGH
TCGA-B5-A5OC	41.03	0	1Low	Uterine Endometrioid Carcinoma	71	Stage III	High Grade	BLACK OR AFRICAN AMERICAN	R2	NA	UCEC_MSI
TCGA-B5-A5OD	34.1	0	1Low	Uterine Serous Carcinoma/Uterine Papillary Serous Carcinoma	67	Stage III	High Grade	BLACK OR AFRICAN AMERICAN	NA	NA	UCEC_CN_HIGH
TCGA-B5-A5OE	34.92	0	High	Uterine Serous Carcinoma/Uterine Papillary Serous Carcinoma	68	Stage III	High Grade	BLACK OR AFRICAN AMERICAN	NA	NA	UCEC_CN_HIGH
TCGA-BG-A0LW	18.59	0	1Low	Uterine Endometrioid Carcinoma	47	Stage I	1Low	WHITE	R0	open	UCEC_CN_LOW
TCGA-BG-A0LX	20.17	0	1Low	Uterine Endometrioid Carcinoma	57	Stage I	1Low	WHITE	R0	open	UCEC_MSI
TCGA-BG-A0M0	19.32	0	1Low	Uterine Endometrioid Carcinoma	66	Stage I	1Low	WHITE	R0	Minimally Invasive	UCEC_MSI
TCGA-BG-A0M2	20.93	0	1Low	Uterine Endometrioid Carcinoma	62	Stage I	1Low	WHITE	R0	Minimally Invasive	UCEC_CN_LOW
TCGA-BG-A0M3	35.18	0	1Low	Uterine Endometrioid Carcinoma	74	Stage I	1Low	WHITE	R0	open	UCEC_CN_LOW
TCGA-BG-A0M4	71.19	0	1Low	Uterine Endometrioid Carcinoma	60	Stage I	High Grade	WHITE	R0	Minimally Invasive	UCEC_MSI
TCGA-BG-A0M6	22.04	1	1Low	Uterine Serous Carcinoma/Uterine Papillary Serous Carcinoma	73	Stage III	High Grade	WHITE	R0	open	UCEC_CN_HIGH
TCGA-BG-A0M7	63.63	0	1Low	Uterine Endometrioid Carcinoma	60	Stage III	1Low	WHITE	R0	open	UCEC_CN_LOW
TCGA-BG-A0M8	66.36	0	1Low	Uterine Endometrioid Carcinoma	50	Stage I	High Grade	WHITE	R0	open	NA
TCGA-BG-A0M9	74.57	0	1Low	Uterine Endometrioid Carcinoma	73	Stage I	1Low	WHITE	R0	open	UCEC_CN_LOW
TCGA-BG-A0MA	10.71	1	1Low	Uterine Endometrioid Carcinoma	60	Stage I	High Grade	WHITE	R0	open	UCEC_CN_LOW
TCGA-BG-A0MC	41.49	0	1Low	Uterine Endometrioid Carcinoma	74	Stage I	1Low	WHITE	R0	Minimally Invasive	UCEC_CN_LOW
TCGA-BG-A0MG	48.52	0	1Low	Uterine Endometrioid Carcinoma	73	Stage I	1Low	WHITE	R0	open	UCEC_CN_LOW
TCGA-BG-A0MH	63.4	0	1Low	Uterine Endometrioid Carcinoma	61	Stage I	1Low	WHITE	NA	open	NA
TCGA-BG-A0MI	23.46	1	1Low	Uterine Endometrioid Carcinoma	83	Stage I	1Low	WHITE	R0	open	UCEC_CN_LOW
TCGA-BG-A0MK	43.27	1	1Low	Uterine Endometrioid Carcinoma	52	Stage II	High Grade	BLACK OR AFRICAN AMERICAN	R0	Minimally Invasive	UCEC_CN_LOW
TCGA-BG-A0MO	43	0	1Low	Uterine Endometrioid Carcinoma	63	Stage I	1Low	WHITE	R0	open	UCEC_CN_LOW
TCGA-BG-A0MQ	59.69	0	1Low	Uterine Endometrioid Carcinoma	71	Stage I	1Low	WHITE	R0	open	UCEC_MSI
TCGA-BG-A0MS	61.83	0	1Low	Uterine Endometrioid Carcinoma	53	Stage III	High Grade	WHITE	R0	open	NA
TCGA-BG-A0MT	21.16	0	1Low	Uterine Endometrioid Carcinoma	64	Stage I	1Low	WHITE	R0	Minimally Invasive	UCEC_CN_LOW
TCGA-BG-A0MU	20.27	0	1Low	Uterine Endometrioid Carcinoma	78	Stage III	1Low	WHITE	R0	open	UCEC_CN_LOW
TCGA-BG-A0RY	15.41	0	1Low	Uterine Endometrioid Carcinoma	68	Stage I	1Low	WHITE	R0	open	UCEC_CN_LOW
TCGA-BG-A0VT	51.51	0	1Low	Uterine Endometrioid Carcinoma	56	Stage III	1Low	WHITE	R0	Minimally Invasive	UCEC_CN_LOW
TCGA-BG-A0VV	51.02	0	1Low	Uterine Endometrioid Carcinoma	53	Stage I	1Low	WHITE	R0	open	UCEC_CN_LOW
TCGA-BG-A0VW	51.97	0	1Low	Uterine Endometrioid Carcinoma	77	Stage I	1Low	WHITE	R0	open	UCEC_MSI
TCGA-BG-A0VX	34.26	0	1Low	Uterine Endometrioid Carcinoma	58	Stage I	1Low	WHITE	NA	open	UCEC_POLE
TCGA-BG-A0VZ	52.6	0	1Low	Uterine Endometrioid Carcinoma	58	Stage III	1Low	WHITE	R0	open	UCEC_MSI
TCGA-BG-A0W1	52.79	0	1Low	Uterine Endometrioid Carcinoma	89	Stage II	1Low	WHITE	R0	open	UCEC_CN_LOW
TCGA-BG-A0W2	56.54	0	1Low	Uterine Endometrioid Carcinoma	57	Stage I	1Low	WHITE	NA	open	UCEC_CN_LOW
TCGA-BG-A0YU	14.82	0	1Low	Uterine Endometrioid Carcinoma	37	Stage I	1Low	WHITE	NA	open	UCEC_CN_LOW
TCGA-BG-A0YV	12.55	0	1Low	Uterine Serous Carcinoma/Uterine Papillary Serous Carcinoma	67	Stage III	High Grade	WHITE	R0	Minimally Invasive	UCEC_CN_HIGH
TCGA-BG-A186	13.76	0	1Low	Uterine Endometrioid Carcinoma	61	Stage III	1Low	BLACK OR AFRICAN AMERICAN	NA	open	UCEC_CN_LOW
TCGA-BG-A187	14.72	0	1Low	Uterine Endometrioid Carcinoma	65	Stage I	1Low	WHITE	R0	Minimally Invasive	UCEC_CN_LOW
TCGA-BG-A18A	13.99	0	1Low	Uterine Endometrioid Carcinoma	74	Stage I	1Low	WHITE	NA	Minimally Invasive	UCEC_CN_LOW
TCGA-BG-A18B	15.44	0	1Low	Uterine Endometrioid Carcinoma	53	Stage I	1Low	WHITE	NA	open	UCEC_MSI
TCGA-BG-A18C	15.44	0	1Low	Uterine Endometrioid Carcinoma	72	Stage I	1Low	WHITE	NA	Minimally Invasive	UCEC_CN_HIGH
TCGA-BG-A220	14.26	0	1Low	Uterine Endometrioid Carcinoma	69	Stage I	High Grade	WHITE	NA	open	NA
TCGA-BG-A221	1.81	0	1Low	Uterine Endometrioid Carcinoma	84	Stage I	High Grade	WHITE	NA	open	NA
TCGA-BG-A222	9.56	0	1Low	Uterine Endometrioid Carcinoma	49	Stage I	High Grade	WHITE	NA	open	UCEC_MSI
TCGA-BG-A2AD	20.01	0	1Low	Uterine Endometrioid Carcinoma	63	Stage III	High Grade	WHITE	NA	Minimally Invasive	NA
TCGA-BG-A2AE	23.69	0	1Low	Uterine Endometrioid Carcinoma	57	Stage I	High Grade	WHITE	NA	open	UCEC_CN_LOW
TCGA-BG-A2L7	20.11	0	1Low	Uterine Endometrioid Carcinoma	68	Stage I	High Grade	WHITE	NA	open	UCEC_MSI
TCGA-BG-A3EW	11.3	0	1Low	Uterine Endometrioid Carcinoma	62	Stage III	High Grade	WHITE	R0	Minimally Invasive	UCEC_MSI
TCGA-BG-A3PP	22.37	0	1Low	Uterine Serous Carcinoma/Uterine Papillary Serous Carcinoma	82	Stage II	High Grade	WHITE	R0	Minimally Invasive	UCEC_CN_HIGH
TCGA-BK-A0C9	35.87	0	1Low	Uterine Endometrioid Carcinoma	57	Stage I	1Low	WHITE	R0	open	UCEC_MSI
TCGA-BK-A0CA	34.95	0	1Low	Endometrial Carcinoma	61	Stage III	High Grade	WHITE	NA	Minimally Invasive	UCEC_CN_LOW
TCGA-BK-A0CB	35.87	0	1Low	Uterine Endometrioid Carcinoma	60	Stage III	1Low	WHITE	R0	open	UCEC_CN_LOW
TCGA-BK-A0CC	35.05	0	1Low	Uterine Serous Carcinoma/Uterine Papillary Serous Carcinoma	69	Stage III	High Grade	BLACK OR AFRICAN AMERICAN	NA	open	UCEC_CN_HIGH
TCGA-BK-A139	30.98	1	1Low	Uterine Endometrioid Carcinoma	74	Stage I	High Grade	WHITE	R0	Minimally Invasive	UCEC_CN_HIGH
TCGA-BK-A13B	31.73	0	1Low	Uterine Endometrioid Carcinoma	58	Stage I	High Grade	BLACK OR AFRICAN AMERICAN	NA	NA	UCEC_MSI
TCGA-BK-A13C	24.97	0	1Low	Uterine Endometrioid Carcinoma	47	Stage I	1Low	BLACK OR AFRICAN AMERICAN	R0	Minimally Invasive	UCEC_CN_LOW
TCGA-BK-A26L	24.11	0	High	Uterine Serous Carcinoma/Uterine Papillary Serous Carcinoma	71	Stage III	High Grade	WHITE	NA	Minimally Invasive	UCEC_CN_HIGH
TCGA-BK-A4ZD	16.62	0	1Low	Uterine Endometrioid Carcinoma	42	Stage I	High Grade	BLACK OR AFRICAN AMERICAN	R0	Minimally Invasive	UCEC_CN_HIGH
TCGA-BK-A56F	13.17	0	1Low	Uterine Endometrioid Carcinoma	75	Stage I	1Low	BLACK OR AFRICAN AMERICAN	R0	Minimally Invasive	UCEC_CN_LOW
TCGA-BK-A6W3	10.02	0	1Low	Uterine Endometrioid Carcinoma	34	Stage II	1Low	BLACK OR AFRICAN AMERICAN	R0	NA	UCEC_POLE
TCGA-BK-A6W4	9.86	0	1Low	Uterine Endometrioid Carcinoma	62	Stage I	1Low	BLACK OR AFRICAN AMERICAN	R0	NA	UCEC_CN_LOW
TCGA-BS-A0T9	46.91	1	1Low	Uterine Endometrioid Carcinoma	39	Stage IV	High Grade	Zother	R2	open	UCEC_CN_LOW
TCGA-BS-A0TA	24.31	1	1Low	Uterine Endometrioid Carcinoma	58	Stage IV	High Grade	Zother	NA	open	UCEC_MSI
TCGA-BS-A0TC	85.48	0	1Low	Uterine Endometrioid Carcinoma	69	Stage I	1Low	Zother	R0	open	UCEC_POLE
TCGA-BS-A0TD	78.15	0	1Low	Uterine Endometrioid Carcinoma	65	Stage I	1Low	Zother	R0	open	UCEC_CN_LOW
TCGA-BS-A0TE	4.8	1	High	Uterine Endometrioid Carcinoma	35	Stage IV	High Grade	Zother	R2	open	UCEC_MSI
TCGA-BS-A0TG	77.89	0	1Low	Uterine Endometrioid Carcinoma	60	Stage III	1Low	WHITE	R0	open	UCEC_CN_LOW
TCGA-BS-A0TJ	67.94	0	1Low	Uterine Endometrioid Carcinoma	59	Stage I	High Grade	Zother	R0	open	UCEC_MSI
TCGA-BS-A0U5	96.42	0	1Low	Uterine Endometrioid Carcinoma	76	Stage I	1Low	WHITE	R0	open	UCEC_CN_LOW
TCGA-BS-A0U7	30.72	1	1Low	Uterine Endometrioid Carcinoma	63	Stage I	1Low	WHITE	R0	open	UCEC_CN_LOW
TCGA-BS-A0U8	97.34	0	1Low	Uterine Endometrioid Carcinoma	55	Stage III	1Low	WHITE	NA	open	UCEC_MSI
TCGA-BS-A0U9	92.81	0	1Low	Uterine Endometrioid Carcinoma	59	Stage II	High Grade	Zother	NA	open	UCEC_CN_HIGH
TCGA-BS-A0UA	114.82	0	1Low	Uterine Endometrioid Carcinoma	68	Stage I	1Low	WHITE	R0	open	UCEC_MSI
TCGA-BS-A0UF	85.78	0	1Low	Uterine Endometrioid Carcinoma	65	Stage I	High Grade	Zother	R0	open	UCEC_POLE
TCGA-BS-A0UJ	82.33	0	1Low	Uterine Endometrioid Carcinoma	68	Stage I	1Low	Zother	R0	open	UCEC_MSI
TCGA-BS-A0UL	81.5	0	1Low	Uterine Endometrioid Carcinoma	54	Stage I	1Low	Zother	R0	open	UCEC_MSI
TCGA-BS-A0UM	86.86	0	1Low	Uterine Endometrioid Carcinoma	64	Stage I	1Low	WHITE	R0	open	NA
TCGA-BS-A0UV	73.19	0	1Low	Uterine Endometrioid Carcinoma	55	Stage III	High Grade	Zother	R0	open	UCEC_POLE
TCGA-BS-A0V6	89.52	0	1Low	Uterine Endometrioid Carcinoma	55	Stage I	1Low	Zother	R0	open	UCEC_CN_LOW
TCGA-BS-A0WQ	66.43	0	1Low	Uterine Endometrioid Carcinoma	55	Stage I	1Low	Zother	R0	open	UCEC_CN_LOW
TCGA-D1-A0ZN	16.82	0	1Low	Uterine Endometrioid Carcinoma	60	Stage I	1Low	WHITE	R0	open	UCEC_CN_LOW
TCGA-D1-A0ZO	19.78	0	1Low	Uterine Endometrioid Carcinoma	75	Stage I	1Low	WHITE	R0	Minimally Invasive	UCEC_MSI
TCGA-D1-A0ZP	29.93	0	1Low	Uterine Serous Carcinoma/Uterine Papillary Serous Carcinoma	59	Stage IV	High Grade	WHITE	NA	open	UCEC_CN_HIGH
TCGA-D1-A0ZQ	8.54	0	1Low	Uterine Endometrioid Carcinoma	90	Stage I	1Low	WHITE	R0	Minimally Invasive	UCEC_CN_LOW
TCGA-D1-A0ZR	0.56	0	1Low	Uterine Endometrioid Carcinoma	57	Stage I	1Low	WHITE	R0	open	UCEC_CN_LOW
TCGA-D1-A0ZS	4.86	0	1Low	Uterine Endometrioid Carcinoma	54	Stage I	High Grade	WHITE	R0	Minimally Invasive	UCEC_MSI
TCGA-D1-A0ZU	28.65	0	1Low	Uterine Endometrioid Carcinoma	34	Stage I	1Low	WHITE	R0	Minimally Invasive	UCEC_CN_LOW
TCGA-D1-A0ZV	23.92	0	1Low	Uterine Endometrioid Carcinoma	58	Stage I	1Low	WHITE	R0	open	UCEC_CN_LOW
TCGA-D1-A0ZZ	22.54	0	High	Endometrial Carcinoma	80	Stage I	High Grade	WHITE	R0	open	UCEC_CN_HIGH
TCGA-D1-A101	1.74	0	1Low	Uterine Endometrioid Carcinoma	60	Stage I	1Low	WHITE	NA	Minimally Invasive	UCEC_MSI
TCGA-D1-A102	4.43	0	1Low	Uterine Endometrioid Carcinoma	49	Stage I	1Low	WHITE	NA	open	UCEC_CN_LOW
TCGA-D1-A103	21.98	0	1Low	Uterine Endometrioid Carcinoma	87	Stage I	1Low	WHITE	R0	open	UCEC_POLE
TCGA-D1-A15V	39.45	0	1Low	Uterine Serous Carcinoma/Uterine Papillary Serous Carcinoma	68	Stage I	High Grade	WHITE	R0	Minimally Invasive	UCEC_CN_HIGH
TCGA-D1-A15W	30.06	0	1Low	Uterine Endometrioid Carcinoma	58	Stage III	1Low	WHITE	NA	open	UCEC_CN_LOW
TCGA-D1-A15X	29.86	0	1Low	Uterine Serous Carcinoma/Uterine Papillary Serous Carcinoma	45	Stage I	High Grade	WHITE	R0	open	UCEC_CN_LOW
TCGA-D1-A15Z	1.91	1	1Low	Uterine Endometrioid Carcinoma	72	Stage I	1Low	WHITE	R0	open	UCEC_CN_LOW
TCGA-D1-A160	3.68	0	1Low	Uterine Endometrioid Carcinoma	70	Stage I	1Low	WHITE	R0	open	UCEC_MSI
TCGA-D1-A161	29.3	0	1Low	Uterine Endometrioid Carcinoma	78	Stage I	1Low	WHITE	R0	Minimally Invasive	UCEC_CN_LOW
TCGA-D1-A162	37.61	0	1Low	Uterine Endometrioid Carcinoma	69	Stage I	1Low	WHITE	R0	open	NA
TCGA-D1-A163	32.56	0	1Low	Uterine Endometrioid Carcinoma	50	Stage III	1Low	WHITE	R0	open	UCEC_MSI
TCGA-D1-A165	0.66	0	1Low	Uterine Endometrioid Carcinoma	64	Stage III	1Low	WHITE	R0	Minimally Invasive	UCEC_CN_LOW
TCGA-D1-A167	15.7	0	1Low	Uterine Endometrioid Carcinoma	70	Stage I	1Low	WHITE	R0	open	UCEC_MSI
TCGA-D1-A168	36.07	0	1Low	Uterine Endometrioid Carcinoma	67	Stage I	High Grade	WHITE	R0	open	UCEC_CN_LOW
TCGA-D1-A169	37.29	0	1Low	Uterine Endometrioid Carcinoma	63	Stage IV	1Low	WHITE	R0	Minimally Invasive	UCEC_CN_HIGH
TCGA-D1-A16B	36.33	0	1Low	Uterine Endometrioid Carcinoma	64	Stage I	1Low	WHITE	R0	Minimally Invasive	UCEC_CN_LOW
TCGA-D1-A16D	37.48	0	1Low	Uterine Endometrioid Carcinoma	49	Stage I	1Low	WHITE	NA	open	UCEC_CN_LOW
TCGA-D1-A16E	36.76	0	1Low	Uterine Endometrioid Carcinoma	73	Stage I	1Low	WHITE	R0	open	UCEC_CN_LOW
TCGA-D1-A16F	2.63	0	1Low	Uterine Endometrioid Carcinoma	60	Stage I	1Low	WHITE	R0	open	NA
TCGA-D1-A16G	27.4	1	High	Uterine Serous Carcinoma/Uterine Papillary Serous Carcinoma	74	Stage IV	High Grade	WHITE	NA	open	UCEC_CN_HIGH
TCGA-D1-A16I	11.5	1	High	Uterine Serous Carcinoma/Uterine Papillary Serous Carcinoma	62	Stage I	High Grade	WHITE	R0	Minimally Invasive	UCEC_CN_HIGH
TCGA-D1-A16J	29.89	0	1Low	Uterine Endometrioid Carcinoma	61	Stage II	1Low	WHITE	R0	open	UCEC_CN_LOW
TCGA-D1-A16N	31.04	0	1Low	Uterine Endometrioid Carcinoma	51	Stage III	High Grade	WHITE	R0	open	UCEC_MSI
TCGA-D1-A16O	33.61	0	1Low	Uterine Endometrioid Carcinoma	44	Stage I	1Low	WHITE	R0	open	UCEC_CN_LOW
TCGA-D1-A16Q	10.64	0	1Low	Uterine Endometrioid Carcinoma	54	Stage II	1Low	WHITE	R0	open	UCEC_CN_LOW
TCGA-D1-A16R	0.69	0	1Low	Uterine Endometrioid Carcinoma	39	Stage I	1Low	WHITE	R0	open	UCEC_CN_LOW
TCGA-D1-A16S	18.66	0	1Low	Uterine Serous Carcinoma/Uterine Papillary Serous Carcinoma	70	Stage III	High Grade	WHITE	R0	open	UCEC_CN_HIGH
TCGA-D1-A16V	3.94	1	1Low	Uterine Endometrioid Carcinoma	78	Stage III	High Grade	WHITE	R0	open	UCEC_CN_HIGH
TCGA-D1-A16X	3.65	0	1Low	Uterine Endometrioid Carcinoma	54	Stage I	1Low	WHITE	R0	open	UCEC_POLE
TCGA-D1-A16Y	17.48	0	High	Uterine Endometrioid Carcinoma	56	Stage I	1Low	WHITE	NA	open	UCEC_POLE
TCGA-D1-A174	19.51	0	1Low	Uterine Endometrioid Carcinoma	51	Stage I	High Grade	WHITE	R0	Minimally Invasive	UCEC_MSI
TCGA-D1-A175	6.64	0	1Low	Uterine Endometrioid Carcinoma	48	Stage I	High Grade	WHITE	R0	open	NA
TCGA-D1-A176	30.12	0	1Low	Uterine Endometrioid Carcinoma	67	Stage I	1Low	WHITE	R0	open	UCEC_MSI
TCGA-D1-A177	18	0	1Low	Uterine Endometrioid Carcinoma	70	Stage I	1Low	WHITE	R0	Minimally Invasive	UCEC_MSI
TCGA-D1-A179	14.72	1	High	Uterine Serous Carcinoma/Uterine Papillary Serous Carcinoma	76	Stage III	High Grade	WHITE	R0	Minimally Invasive	NA
TCGA-D1-A17A	1.58	0	1Low	Uterine Endometrioid Carcinoma	59	Stage II	High Grade	WHITE	R0	open	UCEC_MSI
TCGA-D1-A17B	7	0	1Low	Uterine Endometrioid Carcinoma	69	Stage I	1Low	WHITE	R0	Minimally Invasive	UCEC_MSI
TCGA-D1-A17C	0.99	0	1Low	Uterine Endometrioid Carcinoma	78	Stage I	1Low	WHITE	R0	Minimally Invasive	UCEC_CN_LOW
TCGA-D1-A17D	30.42	0	1Low	Uterine Endometrioid Carcinoma	58	Stage I	High Grade	WHITE	R0	Minimally Invasive	UCEC_MSI
TCGA-D1-A17F	1.28	0	1Low	Uterine Endometrioid Carcinoma	68	Stage I	1Low	WHITE	R0	Minimally Invasive	UCEC_MSI
TCGA-D1-A17H	27.99	0	1Low	Uterine Endometrioid Carcinoma	61	Stage I	1Low	WHITE	R0	open	UCEC_MSI
TCGA-D1-A17K	28.06	0	High	Uterine Endometrioid Carcinoma	74	Stage I	1Low	WHITE	R0	Minimally Invasive	UCEC_CN_HIGH
TCGA-D1-A17L	26.35	0	1Low	Uterine Endometrioid Carcinoma	81	Stage I	1Low	WHITE	R0	open	UCEC_CN_LOW
TCGA-D1-A17M	10.22	0	1Low	Uterine Endometrioid Carcinoma	56	Stage II	1Low	WHITE	R0	Minimally Invasive	UCEC_MSI
TCGA-D1-A17N	1.51	0	1Low	Uterine Endometrioid Carcinoma	46	Stage I	1Low	NA	R0	open	UCEC_CN_LOW
TCGA-D1-A17Q	1.77	0	1Low	Uterine Endometrioid Carcinoma	54	Stage I	1Low	WHITE	R0	Minimally Invasive	UCEC_POLE
TCGA-D1-A17R	11.14	1	1Low	Uterine Endometrioid Carcinoma	58	Stage I	1Low	WHITE	R0	Minimally Invasive	UCEC_MSI
TCGA-D1-A17T	2.33	0	1Low	Uterine Endometrioid Carcinoma	67	Stage I	1Low	WHITE	R0	Minimally Invasive	UCEC_CN_LOW
TCGA-D1-A17U	22.9	0	1Low	Uterine Endometrioid Carcinoma	53	Stage III	1Low	WHITE	R0	open	UCEC_MSI
TCGA-D1-A1NS	1.41	0	1Low	Uterine Endometrioid Carcinoma	53	Stage I	1Low	WHITE	R0	open	UCEC_MSI
TCGA-D1-A1NU	13.21	0	High	Uterine Serous Carcinoma/Uterine Papillary Serous Carcinoma	74	Stage I	High Grade	WHITE	R0	open	UCEC_CN_HIGH
TCGA-D1-A1NW	0.72	0	High	Endometrial Carcinoma	72	Stage IV	High Grade	WHITE	R0	open	UCEC_CN_HIGH
TCGA-D1-A1NX	18.23	0	High	Uterine Serous Carcinoma/Uterine Papillary Serous Carcinoma	66	Stage III	High Grade	WHITE	R0	open	UCEC_CN_HIGH
TCGA-D1-A1NY	16.85	0	1Low	Uterine Endometrioid Carcinoma	67	Stage I	High Grade	WHITE	R0	open	UCEC_MSI
TCGA-D1-A1NZ	18	0	1Low	Uterine Endometrioid Carcinoma	60	Stage I	1Low	WHITE	R0	open	UCEC_MSI
TCGA-D1-A1O0	2.07	0	High	Uterine Endometrioid Carcinoma	77	Stage I	High Grade	WHITE	R0	open	UCEC_CN_HIGH
TCGA-D1-A1O5	15.05	0	1Low	Uterine Endometrioid Carcinoma	61	Stage I	1Low	WHITE	R0	open	UCEC_CN_LOW
TCGA-D1-A1O7	1.05	0	1Low	Uterine Endometrioid Carcinoma	60	Stage I	1Low	WHITE	R0	Minimally Invasive	UCEC_MSI
TCGA-D1-A1O8	3.94	1	High	Uterine Endometrioid Carcinoma	70	Stage III	High Grade	WHITE	R0	open	UCEC_CN_LOW
TCGA-D1-A2G0	48.75	0	1Low	Endometrial Carcinoma	70	Stage I	High Grade	WHITE	R0	open	UCEC_MSI
TCGA-D1-A2G5	47.8	0	1Low	Uterine Endometrioid Carcinoma	50	Stage I	High Grade	WHITE	R0	open	UCEC_MSI
TCGA-D1-A2G6	8.48	1	High	Uterine Endometrioid Carcinoma	53	Stage III	High Grade	WHITE	R0	open	UCEC_MSI
TCGA-D1-A2G7	58.9	1	1Low	Uterine Serous Carcinoma/Uterine Papillary Serous Carcinoma	65	Stage I	High Grade	WHITE	R0	open	UCEC_CN_HIGH
TCGA-D1-A3DA	15.87	0	High	Uterine Endometrioid Carcinoma	77	Stage III	High Grade	WHITE	R0	open	UCEC_CN_LOW
TCGA-D1-A3DG	4.27	1	High	Uterine Endometrioid Carcinoma	81	Stage IV	High Grade	WHITE	R0	open	UCEC_CN_HIGH
TCGA-D1-A3DH	18.82	0	High	Uterine Endometrioid Carcinoma	71	Stage I	High Grade	WHITE	R0	open	UCEC_CN_HIGH
TCGA-D1-A3JP	16.92	0	1Low	Uterine Serous Carcinoma/Uterine Papillary Serous Carcinoma	61	Stage I	High Grade	WHITE	R0	open	NA
TCGA-D1-A3JQ	17.28	0	1Low	Uterine Serous Carcinoma/Uterine Papillary Serous Carcinoma	61	Stage III	High Grade	WHITE	R0	open	UCEC_CN_HIGH
TCGA-DF-A2KN	2.2	0	1Low	Uterine Endometrioid Carcinoma	NA	Stage I	High Grade	NA	NA	NA	UCEC_MSI
TCGA-DF-A2KR	71.55	0	1Low	Uterine Endometrioid Carcinoma	84	Stage III	High Grade	NA	NA	open	UCEC_CN_HIGH
TCGA-DF-A2KS	109	0	1Low	Uterine Endometrioid Carcinoma	69	Stage I	High Grade	NA	NA	Minimally Invasive	UCEC_CN_HIGH
TCGA-DF-A2KU	100.76	0	1Low	Uterine Endometrioid Carcinoma	NA	Stage I	High Grade	NA	NA	open	UCEC_POLE
TCGA-DF-A2KV	89.26	0	1Low	Uterine Endometrioid Carcinoma	55	Stage I	High Grade	NA	NA	open	UCEC_POLE
TCGA-DF-A2KY	10.91	0	1Low	Uterine Endometrioid Carcinoma	49	Stage IV	High Grade	NA	R1	open	NA
TCGA-DF-A2KZ	27.14	0	1Low	Uterine Endometrioid Carcinoma	87	Stage I	High Grade	NA	NA	open	UCEC_MSI
TCGA-DI-A0WH	16.29	0	1Low	Uterine Endometrioid Carcinoma	64	Stage I	High Grade	WHITE	R0	NA	UCEC_MSI
TCGA-DI-A1BU	39.26	0	1Low	Endometrial Carcinoma	55	Stage II	High Grade	WHITE	R0	NA	UCEC_MSI
TCGA-DI-A1BY	36.6	0	1Low	Uterine Endometrioid Carcinoma	63	Stage II	1Low	WHITE	R0	NA	UCEC_CN_LOW
TCGA-DI-A1NN	35.35	0	1Low	Uterine Serous Carcinoma/Uterine Papillary Serous Carcinoma	63	Stage III	High Grade	WHITE	R0	Minimally Invasive	UCEC_CN_HIGH
TCGA-DI-A1NO	9.36	1	High	Uterine Endometrioid Carcinoma	68	Stage III	High Grade	BLACK OR AFRICAN AMERICAN	NA	Minimally Invasive	UCEC_CN_HIGH
TCGA-DI-A2QT	12.39	1	High	Uterine Serous Carcinoma/Uterine Papillary Serous Carcinoma	51	Stage III	High Grade	Zother	R2	Minimally Invasive	UCEC_CN_HIGH
TCGA-DI-A2QU	31.08	1	High	Uterine Endometrioid Carcinoma	67	Stage IV	High Grade	WHITE	NA	Minimally Invasive	UCEC_CN_HIGH
TCGA-DI-A2QY	110.02	1	1Low	Uterine Serous Carcinoma/Uterine Papillary Serous Carcinoma	64	Stage II	High Grade	WHITE	NA	Minimally Invasive	UCEC_CN_HIGH
TCGA-E6-A1LX	23.36	0	1Low	Uterine Endometrioid Carcinoma	40	Stage I	High Grade	WHITE	R0	open	UCEC_POLE
TCGA-E6-A1LZ	79.04	0	1Low	Uterine Serous Carcinoma/Uterine Papillary Serous Carcinoma	76	Stage I	High Grade	BLACK OR AFRICAN AMERICAN	R0	open	UCEC_CN_HIGH
TCGA-E6-A1M0	58.9	0	1Low	Uterine Endometrioid Carcinoma	56	Stage III	High Grade	WHITE	R0	open	UCEC_POLE
TCGA-E6-A2P8	2.37	1	1Low	Endometrial Carcinoma	53	Stage IV	High Grade	BLACK OR AFRICAN AMERICAN	NA	Minimally Invasive	UCEC_MSI
TCGA-E6-A2P9	45.53	0	1Low	Uterine Endometrioid Carcinoma	65	Stage I	High Grade	WHITE	NA	Minimally Invasive	UCEC_MSI
TCGA-E6-A8L9	33.28	0	1Low	Uterine Serous Carcinoma/Uterine Papillary Serous Carcinoma	61	Stage I	High Grade	BLACK OR AFRICAN AMERICAN	R0	open	UCEC_CN_HIGH
TCGA-EC-A1NJ	16.03	0	1Low	Uterine Endometrioid Carcinoma	73	Stage I	1Low	WHITE	R0	open	UCEC_MSI
TCGA-EC-A1QX	7.36	0	1Low	Uterine Endometrioid Carcinoma	71	Stage I	High Grade	WHITE	R0	NA	UCEC_MSI
TCGA-EC-A24G	16.79	0	1Low	Uterine Endometrioid Carcinoma	57	Stage II	High Grade	WHITE	R0	NA	UCEC_MSI
TCGA-EO-A1Y5	10.91	0	High	Uterine Serous Carcinoma/Uterine Papillary Serous Carcinoma	63	Stage III	High Grade	NA	R0	Minimally Invasive	UCEC_CN_HIGH
TCGA-EO-A1Y7	49.11	0	1Low	Uterine Endometrioid Carcinoma	65	Stage I	High Grade	NA	R0	Minimally Invasive	UCEC_CN_HIGH
TCGA-EO-A1Y8	37.68	0	High	Uterine Serous Carcinoma/Uterine Papillary Serous Carcinoma	87	Stage I	High Grade	NA	R0	Minimally Invasive	UCEC_CN_HIGH
TCGA-EO-A22R	61.7	0	High	Uterine Endometrioid Carcinoma	56	Stage I	High Grade	NA	R0	open	UCEC_POLE
TCGA-EO-A22S	61.5	0	1Low	Uterine Endometrioid Carcinoma	58	Stage I	High Grade	NA	R0	open	UCEC_MSI
TCGA-EO-A22T	66.85	0	1Low	Uterine Endometrioid Carcinoma	56	Stage II	High Grade	Zother	R0	open	UCEC_MSI
TCGA-EO-A22U	46.22	0	1Low	Uterine Endometrioid Carcinoma	83	Stage I	High Grade	WHITE	R0	Minimally Invasive	UCEC_POLE
TCGA-EO-A22X	57.56	0	1Low	Uterine Endometrioid Carcinoma	36	Stage III	High Grade	NA	R0	Minimally Invasive	UCEC_POLE
TCGA-EO-A22Y	51.48	0	1Low	Uterine Endometrioid Carcinoma	68	Stage I	High Grade	WHITE	R0	open	UCEC_CN_LOW
TCGA-EO-A2CG	51.38	0	1Low	Uterine Serous Carcinoma/Uterine Papillary Serous Carcinoma	69	Stage I	High Grade	Zother	R0	Minimally Invasive	UCEC_CN_HIGH
TCGA-EO-A2CH	19.38	1	High	Uterine Serous Carcinoma/Uterine Papillary Serous Carcinoma	73	Stage IV	High Grade	NA	R2	open	UCEC_CN_HIGH
TCGA-EO-A3AS	34.36	0	High	Uterine Endometrioid Carcinoma	86	Stage I	High Grade	NA	NA	open	UCEC_CN_HIGH
TCGA-EO-A3AU	50.69	0	1Low	Uterine Endometrioid Carcinoma	72	Stage II	High Grade	NA	NA	Minimally Invasive	UCEC_MSI
TCGA-EO-A3AV	35.12	0	1Low	Uterine Endometrioid Carcinoma	51	Stage III	High Grade	NA	R0	Minimally Invasive	UCEC_POLE
TCGA-EO-A3AY	38.04	0	1Low	Uterine Endometrioid Carcinoma	58	Stage I	High Grade	NA	R0	Minimally Invasive	UCEC_POLE
TCGA-EO-A3B0	46.39	0	1Low	Uterine Endometrioid Carcinoma	43	Stage III	High Grade	Zother	NA	open	UCEC_POLE
TCGA-EO-A3B1	26.94	0	High	Uterine Serous Carcinoma/Uterine Papillary Serous Carcinoma	63	Stage I	High Grade	NA	R0	Minimally Invasive	UCEC_CN_HIGH
TCGA-EO-A3KU	22.24	0	1Low	Uterine Serous Carcinoma/Uterine Papillary Serous Carcinoma	68	Stage II	High Grade	NA	R0	Minimally Invasive	UCEC_CN_HIGH
TCGA-EO-A3KW	16.33	0	1Low	Uterine Serous Carcinoma/Uterine Papillary Serous Carcinoma	72	Stage I	High Grade	NA	R0	Minimally Invasive	UCEC_CN_HIGH
TCGA-EO-A3KX	38.44	0	1Low	Uterine Endometrioid Carcinoma	80	Stage I	High Grade	WHITE	R0	Minimally Invasive	UCEC_MSI
TCGA-EO-A3L0	51.05	0	1Low	Uterine Endometrioid Carcinoma	76	Stage I	High Grade	WHITE	R0	open	UCEC_CN_LOW
TCGA-EY-A1G7	6.21	1	High	Uterine Endometrioid Carcinoma	86	Stage II	1Low	WHITE	R0	Minimally Invasive	NA
TCGA-EY-A1G8	14.98	1	High	Uterine Endometrioid Carcinoma	83	Stage I	High Grade	WHITE	R0	open	NA
TCGA-EY-A1GC	54.11	0	1Low	Uterine Endometrioid Carcinoma	62	Stage I	High Grade	WHITE	R0	Minimally Invasive	UCEC_CN_HIGH
TCGA-EY-A1GD	53.84	0	1Low	Uterine Endometrioid Carcinoma	51	Stage I	1Low	BLACK OR AFRICAN AMERICAN	R0	Minimally Invasive	UCEC_POLE
TCGA-EY-A1GE	24.34	0	1Low	Uterine Endometrioid Carcinoma	67	Stage I	1Low	WHITE	R0	Minimally Invasive	UCEC_CN_LOW
TCGA-EY-A1GF	27.14	0	1Low	Uterine Endometrioid Carcinoma	75	Stage I	1Low	BLACK OR AFRICAN AMERICAN	R0	Minimally Invasive	UCEC_MSI
TCGA-EY-A1GH	23.32	0	1Low	Uterine Endometrioid Carcinoma	70	Stage I	1Low	WHITE	R0	Minimally Invasive	UCEC_CN_LOW
TCGA-EY-A1GI	23.32	0	1Low	Uterine Endometrioid Carcinoma	52	Stage I	1Low	WHITE	R0	open	UCEC_POLE
TCGA-EY-A1GK	22.77	0	1Low	Uterine Endometrioid Carcinoma	74	Stage I	High Grade	WHITE	R0	Minimally Invasive	UCEC_MSI
TCGA-EY-A1GL	33.31	0	High	Uterine Endometrioid Carcinoma	51	Stage II	1Low	WHITE	R0	open	UCEC_CN_LOW
TCGA-EY-A1GM	32.69	1	High	Endometrial Carcinoma	60	Stage III	High Grade	BLACK OR AFRICAN AMERICAN	R0	Minimally Invasive	UCEC_CN_HIGH
TCGA-EY-A1GO	19.25	0	High	Uterine Endometrioid Carcinoma	65	Stage III	1Low	WHITE	R0	Minimally Invasive	UCEC_MSI
TCGA-EY-A1GP	18.82	0	1Low	Uterine Endometrioid Carcinoma	54	Stage I	1Low	BLACK OR AFRICAN AMERICAN	R0	Minimally Invasive	UCEC_CN_HIGH
TCGA-EY-A1GQ	17.87	0	1Low	Uterine Endometrioid Carcinoma	76	Stage I	High Grade	WHITE	R0	Minimally Invasive	UCEC_MSI
TCGA-EY-A1GR	17.61	0	1Low	Uterine Endometrioid Carcinoma	67	Stage I	High Grade	BLACK OR AFRICAN AMERICAN	R0	open	UCEC_CN_HIGH
TCGA-EY-A1GS	22.01	1	1Low	Uterine Serous Carcinoma/Uterine Papillary Serous Carcinoma	71	Stage IV	High Grade	BLACK OR AFRICAN AMERICAN	R2	open	UCEC_CN_HIGH
TCGA-EY-A1GT	16.1	0	1Low	Uterine Endometrioid Carcinoma	68	Stage III	1Low	WHITE	R0	Minimally Invasive	UCEC_CN_LOW
TCGA-EY-A1GU	32.75	1	High	Uterine Endometrioid Carcinoma	66	Stage I	1Low	BLACK OR AFRICAN AMERICAN	R0	Minimally Invasive	UCEC_MSI
TCGA-EY-A1GV	15.8	0	1Low	Endometrial Carcinoma	75	Stage III	High Grade	WHITE	R0	Minimally Invasive	UCEC_CN_LOW
TCGA-EY-A1GW	11.07	1	1Low	Uterine Endometrioid Carcinoma	73	Stage IV	High Grade	WHITE	R1	open	UCEC_CN_HIGH
TCGA-EY-A1GX	37.02	1	1Low	Uterine Endometrioid Carcinoma	76	Stage III	1Low	WHITE	R0	Minimally Invasive	UCEC_CN_HIGH
TCGA-EY-A1H0	19.32	0	1Low	Uterine Endometrioid Carcinoma	57	Stage III	1Low	BLACK OR AFRICAN AMERICAN	R0	open	UCEC_MSI
TCGA-EY-A210	12.58	0	1Low	Endometrial Carcinoma	82	Stage III	High Grade	BLACK OR AFRICAN AMERICAN	R0	Minimally Invasive	UCEC_CN_HIGH
TCGA-EY-A212	10.18	1	High	Uterine Serous Carcinoma/Uterine Papillary Serous Carcinoma	83	Stage III	High Grade	WHITE	R0	Minimally Invasive	UCEC_CN_HIGH
TCGA-EY-A214	14.39	0	High	Uterine Endometrioid Carcinoma	66	Stage III	High Grade	WHITE	R0	Minimally Invasive	UCEC_CN_HIGH
TCGA-EY-A215	18.86	0	1Low	Uterine Endometrioid Carcinoma	60	Stage I	High Grade	WHITE	R0	Minimally Invasive	UCEC_MSI
TCGA-EY-A2OM	22.8	0	High	Uterine Endometrioid Carcinoma	55	Stage I	High Grade	WHITE	R0	Minimally Invasive	UCEC_MSI
TCGA-EY-A2ON	20.04	1	High	Uterine Serous Carcinoma/Uterine Papillary Serous Carcinoma	61	Stage IV	High Grade	BLACK OR AFRICAN AMERICAN	R2	Minimally Invasive	UCEC_CN_HIGH
TCGA-EY-A2OO	45.73	0	High	Endometrial Carcinoma	56	Stage I	High Grade	WHITE	R0	Minimally Invasive	UCEC_CN_HIGH
TCGA-EY-A2OP	31.01	0	1Low	Uterine Endometrioid Carcinoma	63	Stage I	High Grade	WHITE	R0	Minimally Invasive	UCEC_MSI
TCGA-EY-A2OQ	29.07	0	High	Uterine Endometrioid Carcinoma	61	Stage I	High Grade	WHITE	R0	Minimally Invasive	UCEC_CN_HIGH
TCGA-EY-A3L3	27.33	0	1Low	Uterine Serous Carcinoma/Uterine Papillary Serous Carcinoma	82	Stage I	High Grade	BLACK OR AFRICAN AMERICAN	R0	Minimally Invasive	UCEC_CN_HIGH
TCGA-EY-A3QX	32.49	1	1Low	Uterine Serous Carcinoma/Uterine Papillary Serous Carcinoma	64	Stage IV	High Grade	WHITE	R0	Minimally Invasive	UCEC_CN_HIGH
TCGA-EY-A4KR	11.37	1	High	Uterine Serous Carcinoma/Uterine Papillary Serous Carcinoma	56	Stage III	High Grade	BLACK OR AFRICAN AMERICAN	NA	Minimally Invasive	UCEC_CN_HIGH
TCGA-EY-A547	17.9	0	1Low	Uterine Endometrioid Carcinoma	75	Stage I	High Grade	BLACK OR AFRICAN AMERICAN	R0	Minimally Invasive	UCEC_CN_HIGH
TCGA-EY-A548	14.13	0	1Low	Uterine Endometrioid Carcinoma	83	Stage I	1Low	BLACK OR AFRICAN AMERICAN	R0	Minimally Invasive	UCEC_MSI
TCGA-EY-A549	19.88	0	1Low	Uterine Endometrioid Carcinoma	78	Stage I	High Grade	BLACK OR AFRICAN AMERICAN	R0	Minimally Invasive	UCEC_MSI
TCGA-EY-A54A	14.68	0	1Low	Uterine Endometrioid Carcinoma	67	Stage III	High Grade	BLACK OR AFRICAN AMERICAN	R0	Minimally Invasive	UCEC_CN_HIGH
TCGA-EY-A5W2	16.95	0	1Low	Uterine Endometrioid Carcinoma	72	Stage I	High Grade	BLACK OR AFRICAN AMERICAN	R0	Minimally Invasive	UCEC_MSI
TCGA-EY-A72D	5.88	0	1Low	Uterine Endometrioid Carcinoma	87	Stage II	High Grade	BLACK OR AFRICAN AMERICAN	R0	open	UCEC_CN_HIGH
TCGA-FI-A2CX	66.72	0	1Low	Uterine Endometrioid Carcinoma	82	Stage I	High Grade	WHITE	R0	Minimally Invasive	UCEC_CN_LOW
TCGA-FI-A2CY	68.33	0	1Low	Endometrial Carcinoma	60	Stage I	High Grade	BLACK OR AFRICAN AMERICAN	R0	open	UCEC_CN_HIGH
TCGA-FI-A2D0	39.85	0	1Low	Uterine Endometrioid Carcinoma	55	Stage I	High Grade	WHITE	R0	open	UCEC_POLE
TCGA-FI-A2D2	77.27	1	High	Endometrial Carcinoma	66	Stage I	High Grade	WHITE	R0	open	UCEC_CN_HIGH
TCGA-FI-A2D4	7.98	1	High	Uterine Endometrioid Carcinoma	44	Stage III	High Grade	WHITE	R2	open	UCEC_MSI
TCGA-FI-A2D5	13.83	1	High	Uterine Endometrioid Carcinoma	56	Stage IV	High Grade	WHITE	R0	open	UCEC_POLE
TCGA-FI-A2D6	25.2	1	1Low	Uterine Endometrioid Carcinoma	74	Stage I	High Grade	WHITE	R0	open	UCEC_MSI
TCGA-FI-A2EU	96.62	0	1Low	Uterine Serous Carcinoma/Uterine Papillary Serous Carcinoma	68	Stage I	High Grade	NA	R0	open	UCEC_CN_HIGH
TCGA-FI-A2EW	58.97	0	1Low	Uterine Serous Carcinoma/Uterine Papillary Serous Carcinoma	71	Stage II	High Grade	BLACK OR AFRICAN AMERICAN	R0	open	UCEC_CN_HIGH
TCGA-FI-A2EX	9.33	0	1Low	Uterine Serous Carcinoma/Uterine Papillary Serous Carcinoma	58	Stage III	High Grade	WHITE	R0	open	UCEC_CN_HIGH
TCGA-FI-A2EY	28.91	1	High	Uterine Serous Carcinoma/Uterine Papillary Serous Carcinoma	63	Stage III	High Grade	WHITE	R0	open	UCEC_CN_HIGH
TCGA-FI-A2F4	73.26	0	1Low	Uterine Endometrioid Carcinoma	64	Stage I	High Grade	BLACK OR AFRICAN AMERICAN	R0	open	UCEC_MSI
TCGA-FI-A2F8	30.65	0	1Low	Uterine Serous Carcinoma/Uterine Papillary Serous Carcinoma	64	Stage II	High Grade	WHITE	R0	open	UCEC_CN_HIGH
TCGA-FI-A2F9	59.23	0	1Low	Uterine Endometrioid Carcinoma	79	Stage I	High Grade	WHITE	R0	open	UCEC_CN_HIGH
TCGA-FI-A3PV	41.03	1	High	Uterine Serous Carcinoma/Uterine Papillary Serous Carcinoma	68	Stage I	High Grade	BLACK OR AFRICAN AMERICAN	R0	open	UCEC_CN_HIGH
TCGA-FI-A3PX	78.32	0	1Low	Uterine Serous Carcinoma/Uterine Papillary Serous Carcinoma	57	Stage III	High Grade	WHITE	R0	open	UCEC_CN_HIGH
TCGA-JU-AAVI	17.74	1	High	Uterine Serous Carcinoma/Uterine Papillary Serous Carcinoma	61	Stage III	High Grade	BLACK OR AFRICAN AMERICAN	R0	Minimally Invasive	UCEC_CN_HIGH
TCGA-K6-A3WQ	14.03	1	High	Uterine Serous Carcinoma/Uterine Papillary Serous Carcinoma	60	Stage IV	High Grade	WHITE	NA	Minimally Invasive	UCEC_CN_HIGH
TCGA-KJ-A3U4	35.97	0	1Low	Uterine Serous Carcinoma/Uterine Papillary Serous Carcinoma	55	Stage I	1Low	WHITE	R0	open	NA
TCGA-KP-A3VZ	23.72	0	High	Uterine Serous Carcinoma/Uterine Papillary Serous Carcinoma	69	Stage IV	High Grade	WHITE	NA	open	UCEC_CN_HIGH
TCGA-KP-A3W0	13.27	0	High	Uterine Serous Carcinoma/Uterine Papillary Serous Carcinoma	72	Stage I	High Grade	NA	R0	Minimally Invasive	UCEC_CN_LOW
TCGA-KP-A3W1	9.46	0	High	Uterine Serous Carcinoma/Uterine Papillary Serous Carcinoma	76	Stage I	High Grade	NA	R0	Minimally Invasive	UCEC_CN_HIGH
TCGA-KP-A3W3	26.08	0	1Low	Uterine Serous Carcinoma/Uterine Papillary Serous Carcinoma	72	Stage I	High Grade	WHITE	R0	Minimally Invasive	UCEC_CN_HIGH
TCGA-KP-A3W4	18.2	1	1Low	Uterine Serous Carcinoma/Uterine Papillary Serous Carcinoma	63	Stage III	High Grade	WHITE	R0	open	UCEC_CN_HIGH
TCGA-PG-A5BC	23.23	0	1Low	Uterine Serous Carcinoma/Uterine Papillary Serous Carcinoma	72	Stage II	High Grade	BLACK OR AFRICAN AMERICAN	NA	NA	UCEC_CN_HIGH
TCGA-PG-A6IB	21.29	0	1Low	Uterine Serous Carcinoma/Uterine Papillary Serous Carcinoma	68	Stage I	High Grade	BLACK OR AFRICAN AMERICAN	R0	open	UCEC_MSI
TCGA-PG-A7D5	38.67	0	High	Uterine Serous Carcinoma/Uterine Papillary Serous Carcinoma	62	Stage I	High Grade	BLACK OR AFRICAN AMERICAN	R0	open	UCEC_CN_HIGH
TCGA-PG-A914	22.57	0	High	Uterine Serous Carcinoma/Uterine Papillary Serous Carcinoma	73	Stage I	High Grade	BLACK OR AFRICAN AMERICAN	R0	open	UCEC_CN_HIGH
TCGA-PG-A915	8.18	0	1Low	Uterine Serous Carcinoma/Uterine Papillary Serous Carcinoma	60	Stage I	High Grade	BLACK OR AFRICAN AMERICAN	R0	open	UCEC_CN_HIGH
TCGA-PG-A916	17.15	0	1Low	Uterine Endometrioid Carcinoma	70	Stage I	1Low	BLACK OR AFRICAN AMERICAN	R0	open	UCEC_CN_LOW
TCGA-PG-A917	6.96	0	1Low	Uterine Endometrioid Carcinoma	74	Stage I	1Low	BLACK OR AFRICAN AMERICAN	R0	open	UCEC_MSI
TCGA-QF-A5YS	22.63	0	1Low	Endometrial Carcinoma	57	Stage II	1Low	BLACK OR AFRICAN AMERICAN	R0	Minimally Invasive	UCEC_POLE
TCGA-QF-A5YT	39.91	0	1Low	Uterine Endometrioid Carcinoma	57	Stage II	1Low	BLACK OR AFRICAN AMERICAN	R0	Minimally Invasive	UCEC_CN_LOW
TCGA-QS-A5YQ	24.93	0	1Low	Uterine Endometrioid Carcinoma	55	Stage III	1Low	BLACK OR AFRICAN AMERICAN	R0	Minimally Invasive	UCEC_POLE
TCGA-QS-A5YR	23.62	0	1Low	Uterine Endometrioid Carcinoma	61	Stage III	1Low	BLACK OR AFRICAN AMERICAN	NA	Minimally Invasive	UCEC_MSI
TCGA-QS-A744	14.82	0	1Low	Uterine Endometrioid Carcinoma	86	Stage III	1Low	BLACK OR AFRICAN AMERICAN	R0	Minimally Invasive	UCEC_CN_LOW
TCGA-SJ-A6ZI	20.73	0	1Low	Uterine Endometrioid Carcinoma	64	Stage I	1Low	BLACK OR AFRICAN AMERICAN	R0	open	UCEC_MSI
TCGA-SJ-A6ZJ	18.27	0	1Low	Uterine Endometrioid Carcinoma	61	Stage I	1Low	BLACK OR AFRICAN AMERICAN	R0	open	UCEC_CN_LOW
TCGA-SL-A6J9	0.07	0	1Low	Uterine Endometrioid Carcinoma	73	Stage I	High Grade	BLACK OR AFRICAN AMERICAN	NA	open	UCEC_CN_HIGH
TCGA-SL-A6JA	0.23	0	1Low	Uterine Endometrioid Carcinoma	77	Stage I	High Grade	BLACK OR AFRICAN AMERICAN	NA	open	UCEC_MSI
