# Supplementary material for: Identification of Tumor Microenvironment-Related Alternative Splicing Events to Predict the Prognosis of Endometrial Cancer
Source: Front Oncol. 2021 Apr 29;11:645912. doi: 10.3389/fonc.2021.645912 (PMC8116885; doi:10.3389/fonc.2021.645912)
Supplement: Supplementary Table 2 — The stromal/immune scores of EC patients from TCGA database. [file Table_2.xlsx]

## Sheet: scores
ID	StromalScore	ImmuneScore	ESTIMATEScore
TCGA-EO-A1Y7-01A-11R-A157-07	-1630.65	20.0038	-1610.64
TCGA-A5-A1OF-01A-11R-A14D-07	-662.375	1750.27	1087.9
TCGA-BG-A221-01A-21R-A157-07	-457.368	1118.1	660.728
TCGA-BG-A0W1-01A-12R-A109-07	-1094.68	106.004	-988.675
TCGA-EO-A22Y-01A-11R-A180-07	-819.846	-432.26	-1252.11
TCGA-A5-A0G9-01A-11R-A040-07	-969.788	463.23	-506.558
TCGA-AX-A2H2-01A-11R-A180-07	-1079.17	778.991	-300.174
TCGA-A5-A0GB-01A-11R-A040-07	-1384.81	-322.93	-1707.74
TCGA-QS-A8F1-01A-21R-A37O-07	-722.831	-81.9503	-804.782
TCGA-B5-A1N2-01A-21R-A144-07	-435.01	30.0181	-404.992
TCGA-D1-A17K-01A-11R-A12I-07	-1541.2	-51.3895	-1592.59
TCGA-B5-A11I-01A-11R-A10J-07	-611.821	1512.52	900.698
TCGA-EY-A1GO-01A-11R-A14D-07	-1600.3	-953.995	-2554.3
TCGA-B5-A3S1-01A-11R-A22K-07	-879.996	131.503	-748.493
TCGA-AP-A1DP-01A-11R-A137-07	-1489.43	-265.561	-1754.99
TCGA-AJ-A3OL-01A-11R-A22K-07	-1670.3	-1143.89	-2814.2
TCGA-AJ-A8CW-01A-11R-A37O-07	-815.041	178.889	-636.152
TCGA-D1-A16X-01A-11R-A12I-07	-510.086	1478.81	968.724
TCGA-AJ-A8CT-01A-11R-A37O-07	-121.63	1781.03	1659.4
TCGA-BG-A0MS-01A-11R-A104-07	-768.964	305.895	-463.068
TCGA-B5-A0K0-01A-11R-A16W-07	-8.65483	1191.61	1182.95
TCGA-AX-A3FW-01A-11R-A22K-07	-1586.6	-621.19	-2207.79
TCGA-AJ-A3I9-01A-11R-A22K-07	-1205.8	-587.024	-1792.82
TCGA-BS-A0UM-01A-11R-A104-07	-981.693	1521.79	540.101
TCGA-AP-A5FX-01A-11R-A27V-07	-1130.35	555.68	-574.67
TCGA-AX-A3FZ-01A-11R-A22K-07	-894.274	-1062.23	-1956.5
TCGA-AX-A063-01A-11R-A00V-07	-292.468	1612.79	1320.33
TCGA-D1-A0ZZ-01A-11R-A10J-07	-1487.53	-1159.05	-2646.58
TCGA-AX-A1CF-01A-11R-A137-07	-1131.07	-257.404	-1388.48
TCGA-PG-A7D5-01A-11R-A34R-07	-982.867	-605.797	-1588.66
TCGA-D1-A2G7-01A-21R-A180-07	-995.773	-672.671	-1668.44
TCGA-AX-A2IN-01A-12R-A180-07	206.38	558.684	765.064
TCGA-DF-A2KV-01A-11R-A180-07	-1099.7	1030.06	-69.6441
TCGA-A5-A0GV-01A-31R-A16W-07	-1586.83	-812.825	-2399.65
TCGA-D1-A0ZS-01A-11R-A118-07	-806.648	-331.268	-1137.92
TCGA-D1-A0ZP-01A-21R-A10J-07	-772.652	-610.558	-1383.21
TCGA-A5-A3LP-01A-11R-A22K-07	-1045.94	280.704	-765.24
TCGA-E6-A1LX-01A-11R-A14D-07	-1465.56	-475.214	-1940.78
TCGA-QS-A5YQ-01A-11R-A31O-07	-788.329	986.19	197.861
TCGA-BK-A26L-01A-11R-A16F-07	140.858	162.383	303.241
TCGA-BS-A0U5-01A-11R-A109-07	-1000.64	-392.548	-1393.19
TCGA-BK-A0CC-01B-04R-A277-07	289.06	88.3015	377.362
TCGA-AJ-A3EM-01A-11R-A213-07	-1177.57	-1268.03	-2445.6
TCGA-EO-A1Y8-01A-11R-A157-07	-1144.13	-443.478	-1587.61
TCGA-AX-A05W-01A-21R-A466-07	-1006.75	1133.42	126.67
TCGA-AP-A1DK-01A-11R-A137-07	-473.743	1089.28	615.54
TCGA-BG-A0VV-01A-21R-A118-07	-749.417	415.941	-333.476
TCGA-BK-A4ZD-01A-11R-A27V-07	-1086.61	-1055.75	-2142.36
TCGA-K6-A3WQ-01A-11R-A22K-07	-941.881	-342.095	-1283.98
TCGA-BK-A6W4-01A-12R-A34R-07	-108.016	47.6246	-60.3912
TCGA-EY-A547-01A-11R-A27V-07	-1619.56	-485.749	-2105.31
TCGA-AJ-A3BH-01A-11R-A19W-07	-622.974	351.133	-271.841
TCGA-D1-A16N-01A-11R-A12I-07	-626.929	257.687	-369.242
TCGA-D1-A0ZV-01A-11R-A10J-07	-294.89	1468.21	1173.32
TCGA-H5-A2HR-01A-11R-A180-07	-1013.19	623.044	-390.147
TCGA-AX-A06H-01A-11R-A118-07	255.667	2098.87	2354.54
TCGA-D1-A2G6-01A-11R-A17B-07	-71.7924	46.6024	-25.19
TCGA-D1-A177-01A-21R-A12I-07	-1518.28	-1053.17	-2571.45
TCGA-E6-A2P9-01A-11R-A19W-07	-1460.94	221.139	-1239.8
TCGA-KP-A3W3-01A-11R-A22K-07	-451.057	761.29	310.233
TCGA-B5-A0K2-01A-12R-A104-07	-65.7775	1816.19	1750.41
TCGA-A5-A0GX-01A-11R-A040-07	126.98	828.694	955.673
TCGA-A5-A0R8-01A-11R-A104-07	-309.061	1184.43	875.371
TCGA-BS-A0T9-01A-11R-A12I-07	-493.519	621.124	127.605
TCGA-BK-A0CA-01A-21R-A277-07	-1033.73	-105.263	-1138.99
TCGA-A5-A0GP-01A-11R-A040-07	-1028.44	-35.5015	-1063.94
TCGA-A5-A0VO-01A-21R-A109-07	-368.389	251.396	-116.993
TCGA-EY-A2ON-01A-21R-A18M-07	-972.911	306.518	-666.392
TCGA-AX-A3GI-01A-11R-A213-07	-1817.8	-954.201	-2772
TCGA-BG-A3EW-01A-11R-A22K-07	-1192.28	-437.156	-1629.43
TCGA-BG-A222-01A-11R-A157-07	-1225.84	121.809	-1104.03
TCGA-D1-A1O0-01A-11R-A17B-07	-1292.37	-476.999	-1769.37
TCGA-AP-A1E3-01A-11R-A137-07	168.942	-76.4607	92.4815
TCGA-AP-A0LH-01A-11R-A16W-07	-1298.9	32.7325	-1266.16
TCGA-AX-A05Y-01A-11R-A00V-07	-1405.3	-465.151	-1870.45
TCGA-AX-A1C7-01A-11R-A137-07	-1086.53	-358.834	-1445.36
TCGA-BG-A0LX-01A-11R-A16W-07	-170.279	388.832	218.554
TCGA-AX-A0IZ-01A-11R-A118-07	-183.751	1378.69	1194.94
TCGA-D1-A17S-01A-11R-A12I-07	-1184.96	-58.7157	-1243.67
TCGA-D1-A16J-01A-11R-A12I-07	-721.325	1137.44	416.12
TCGA-AP-A1DH-01A-31R-A137-07	-623.195	1251.6	628.406
TCGA-D1-A1NS-01A-11R-A14D-07	-1191.16	251.67	-939.486
TCGA-D1-A1NX-01A-11R-A16F-07	-1042.32	-143.803	-1186.12
TCGA-B5-A0JY-01A-11R-A104-07	-230.491	332.974	102.484
TCGA-B5-A11F-01A-11R-A10J-07	-762.424	-298.166	-1060.59
TCGA-A5-A7WK-01A-11R-A34R-07	-1186.65	-448.661	-1635.31
TCGA-B5-A0K4-01A-11R-A040-07	-1182.36	-236.905	-1419.26
TCGA-B5-A0JX-01A-21R-A14M-07	-433.074	855.325	422.251
TCGA-D1-A169-01A-11R-A12I-07	51.5745	1287.23	1338.8
TCGA-A5-A0RA-01A-21R-A104-07	-1057.99	297.589	-760.404
TCGA-BG-A0M9-01A-21R-A104-07	-916.005	-216.333	-1132.34
TCGA-AJ-A2QM-01A-11R-A18M-07	-1334.08	-889.953	-2224.03
TCGA-BG-A0VZ-01A-11R-A109-07	-579.583	704.997	125.414
TCGA-BS-A0TE-01A-11R-A104-07	-1047.04	257.417	-789.627
TCGA-D1-A176-01A-11R-A12I-07	-1184.67	164.847	-1019.82
TCGA-A5-A7WJ-01A-12R-A34R-07	-2095.32	-833.556	-2928.87
TCGA-FI-A3PV-01A-11R-A22K-07	-1483.56	-889.525	-2373.08
TCGA-D1-A17L-01A-11R-A12I-07	-883.266	1135.78	252.516
TCGA-A5-A0VQ-01A-11R-A104-07	-828.332	425.835	-402.497
TCGA-D1-A17H-01A-11R-A12I-07	9.97049	568.451	578.422
TCGA-B5-A5OC-01A-21R-A27V-07	358.547	1709.05	2067.59
TCGA-A5-A0GJ-01A-11R-A040-07	-224.58	992.518	767.938
TCGA-AP-A0LN-01A-11R-A040-07	-1014.41	298.465	-715.94
TCGA-EO-A2CG-01A-12R-A180-07	-393.549	-463.732	-857.281
TCGA-AJ-A3QS-01A-11R-A22K-07	-867.54	948.617	81.0767
TCGA-EY-A3QX-01A-11R-A22K-07	-1127.68	288.887	-838.791
TCGA-SJ-A6ZJ-01A-12R-A34R-07	-701.583	40.3462	-661.236
TCGA-PG-A914-01A-11R-A37O-07	-1114.33	383.837	-730.495
TCGA-EO-A3B1-01A-12R-A19W-07	-262.221	1070.6	808.375
TCGA-BK-A26L-01A-11R-A277-07	183.016	-208.509	-25.4929
TCGA-AP-A0LF-01A-11R-A118-07	-954.912	2067.63	1112.72
TCGA-D1-A174-01A-11R-A12I-07	-2.33074	1692.55	1690.22
TCGA-EO-A22U-01A-11R-A180-07	-1328.41	-381.108	-1709.52
TCGA-EC-A24G-01A-11R-A16F-07	-81.5904	637.116	555.526
TCGA-FI-A2D0-01A-11R-A17B-07	-853.933	-71.7063	-925.64
TCGA-AJ-A2QO-01A-11R-A32Y-07	-1157.51	-140.802	-1298.31
TCGA-B5-A5OD-01A-11R-A31O-07	-776.053	884.922	108.868
TCGA-PG-A6IB-01A-21R-A31O-07	-312.907	1863.13	1550.22
TCGA-AX-A06D-01A-11R-A118-07	-1716.98	-144.577	-1861.55
TCGA-AP-A059-01A-21R-A118-07	-302.842	2075.49	1772.65
TCGA-AJ-A2QN-01A-11R-A18M-07	-732.272	-395.753	-1128.02
TCGA-BG-A0MT-01A-11R-A104-07	-477.449	567.741	90.2923
TCGA-AX-A2HD-01A-21R-A17B-07	-1206.95	-85.4458	-1292.39
TCGA-EY-A1GE-01A-11R-A13S-07	-604.344	682.493	78.1485
TCGA-BG-A0M3-01A-11R-A104-07	-1344.2	-192.196	-1536.39
TCGA-EC-A1NJ-01A-31R-A14D-07	-49.3964	1229.6	1180.2
TCGA-AP-A0LL-01A-12R-A104-07	-646.592	286.433	-360.159
TCGA-A5-A0GQ-01A-11R-A118-07	-752.308	1309.94	557.632
TCGA-AX-A0IS-01A-12R-A10J-07	-757.721	-65.3703	-823.091
TCGA-AJ-A5DW-01A-11R-A27V-07	-593.839	-236.407	-830.246
TCGA-AJ-A3TW-01A-11R-A22K-07	-842.113	1547.83	705.712
TCGA-B5-A3FC-01A-11R-A22K-07	-81.731	1280.73	1199
TCGA-FI-A2EX-01A-11R-A17B-07	-1270.81	-63.6896	-1334.5
TCGA-D1-A17R-01A-11R-A12I-07	-539.796	-106.085	-645.881
TCGA-AP-A0LM-01A-11R-A118-07	600.182	1539.5	2139.68
TCGA-EY-A2OO-01A-11R-A19W-07	-1147.4	-632.047	-1779.45
TCGA-AX-A2HJ-01A-11R-A17B-07	-2.26241	118.049	115.787
TCGA-AP-A054-01A-11R-A16W-07	-1509.84	-919.874	-2429.71
TCGA-AJ-A2QK-01A-11R-A18M-07	-144.3	1359.75	1215.45
TCGA-BK-A0CC-01A-21R-A277-07	-865.27	-578.683	-1443.95
TCGA-AX-A3G8-01A-11R-A22K-07	-1633.14	-442.482	-2075.62
TCGA-EY-A1GF-01A-11R-A13S-07	-969.6	-50.0989	-1019.7
TCGA-D1-A2G5-01A-11R-A17B-07	-1593.54	-725.618	-2319.16
TCGA-BG-A3PP-01A-11R-A22K-07	-276.514	-424.171	-700.685
TCGA-D1-A15V-01A-11R-A118-07	-1061.25	-20.6799	-1081.93
TCGA-AP-A05A-01A-11R-A00V-07	-1237.17	-834.166	-2071.34
TCGA-AJ-A23N-01A-11R-A22K-07	289.38	482.467	771.847
TCGA-E6-A8L9-01A-21R-A37O-07	-160.809	612.067	451.259
TCGA-BK-A56F-01A-32R-A27V-07	-322.221	130.022	-192.199
TCGA-FI-A2D4-01A-12R-A17B-07	-844.527	-515.237	-1359.76
TCGA-AJ-A3NH-01A-11R-A22K-07	-1052.2	-907.69	-1959.89
TCGA-DF-A2KR-01A-11R-A180-07	-1514.34	470.416	-1043.92
TCGA-BK-A6W3-01A-12R-A34R-07	-689.582	945.653	256.071
TCGA-AX-A06J-01A-11R-A00V-07	-1819	575.455	-1243.54
TCGA-BG-A18C-01A-11R-A12I-07	-1131.45	71.6487	-1059.81
TCGA-DI-A1BU-01A-11R-A137-07	-852.526	170.595	-681.931
TCGA-DF-A2KS-01A-11R-A18M-07	-1114.11	706.636	-407.47
TCGA-A5-A2K4-01A-11R-A18M-07	-535.488	-36.6358	-572.124
TCGA-EY-A1GP-01A-11R-A13S-07	-297.629	222.376	-75.2532
TCGA-B5-A11L-01B-21R-A13S-07	-165.157	1212.28	1047.12
TCGA-BS-A0TI-01A-11R-A104-07	-358.675	1021.49	662.815
TCGA-D1-A15Z-01A-11R-A118-07	-1172.55	-227.078	-1399.63
TCGA-FI-A2F9-01A-11R-A17B-07	-653.619	-1208.69	-1862.31
TCGA-BK-A0CC-01A-21R-A16W-07	-920.789	-432.427	-1353.22
TCGA-FI-A2EW-01A-11R-A17B-07	-1262.47	-123.238	-1385.71
TCGA-AJ-A8CV-01A-11R-A37O-07	-728.465	847.663	119.198
TCGA-AP-A056-01A-11R-A00V-07	225.167	683.984	909.15
TCGA-D1-A0ZU-01A-11R-A10J-07	-709.273	-611.886	-1321.16
TCGA-EO-A3AS-01A-11R-A19W-07	-564.983	130.132	-434.851
TCGA-B5-A0JN-01A-11R-A104-07	-1266.9	-796.581	-2063.48
TCGA-D1-A163-01A-11R-A12I-07	-445.646	360.712	-84.934
TCGA-DF-A2KY-01A-21R-A213-07	-759.431	1096.81	337.381
TCGA-BK-A13C-01A-11R-A118-07	-1135.84	-262.635	-1398.48
TCGA-A5-A0R7-01A-31R-A16W-07	333.343	913.212	1246.56
TCGA-D1-A17M-01A-21R-A12I-07	-992.83	182.757	-810.073
TCGA-B5-A1MU-01A-11R-A13S-07	600.55	1306.22	1906.77
TCGA-BG-A0MI-01A-11R-A040-07	-917.416	435.157	-482.259
TCGA-AJ-A3EK-01A-11R-A19W-07	-228.54	913.434	684.895
TCGA-B5-A1MY-01A-11R-A144-07	-268.889	-297.445	-566.334
TCGA-AX-A06F-01A-11R-A00V-07	-536.968	1107.92	570.951
TCGA-BG-A0M8-01A-12R-A104-07	767.377	2140.03	2907.4
TCGA-D1-A179-01A-11R-A12I-07	-1234.95	-632.332	-1867.28
TCGA-AX-A2HG-01A-11R-A17B-07	-900.115	553.568	-346.547
TCGA-AJ-A3BD-01A-11R-A19W-07	-1102.24	770.566	-331.676
TCGA-BG-A0MG-01A-21R-A104-07	-1245.99	349.614	-896.375
TCGA-A5-A2K7-01A-11R-A180-07	-706.133	193.872	-512.261
TCGA-PG-A915-01A-11R-A37O-07	-1392.69	-670.258	-2062.95
TCGA-AX-A3G9-01A-11R-A22K-07	-1497.18	-882.198	-2379.37
TCGA-D1-A16E-01A-22R-A12I-07	-667.649	616.77	-50.8792
TCGA-EY-A1GK-01A-11R-A13S-07	-590.565	931.537	340.972
TCGA-AP-A05D-01A-11R-A00V-07	-397.029	1283.56	886.533
TCGA-EY-A5W2-01A-11R-A31O-07	-764.369	517.427	-246.942
TCGA-B5-A11E-01A-11R-A10J-07	-1123.68	-291.97	-1415.65
TCGA-FI-A2D6-01A-11R-A17B-07	-853.393	860.226	6.83272
TCGA-AP-A0LE-01A-11R-A104-07	-994.409	-20.6843	-1015.09
TCGA-EY-A1GC-01A-11R-A13S-07	-854.634	1467.68	613.041
TCGA-AX-A05T-01A-11R-A00V-07	-755.359	63.7935	-691.566
TCGA-KP-A3W4-01A-11R-A22K-07	-124.79	176.754	51.964
TCGA-EY-A215-01A-11R-A14M-07	-1760.25	228.029	-1532.22
TCGA-EO-A3L0-01A-11R-A22K-07	-755.942	-390.713	-1146.65
TCGA-A5-A0VP-01A-21R-A104-07	-1385.25	205.579	-1179.67
TCGA-AJ-A3NE-01A-11R-A22K-07	-840.229	565.471	-274.758
TCGA-PG-A5BC-01A-12R-A27V-07	-530.373	-697.67	-1228.04
TCGA-AX-A1CE-01A-11R-A137-07	-1455.27	-429.174	-1884.44
TCGA-AP-A1DQ-01A-11R-A137-07	-823.481	-90.8996	-914.38
TCGA-BG-A0M4-01A-11R-A104-07	-556.255	299.695	-256.56
TCGA-AX-A06L-01A-11R-A118-07	-133.299	1065.59	932.295
TCGA-BG-A2AD-01A-21R-A16F-07	-974.996	-1286.91	-2261.9
TCGA-AX-A1C5-01A-11R-A137-07	-1179.92	-382.004	-1561.92
TCGA-EY-A4KR-01A-11R-A27V-07	-335.564	1406.57	1071.01
TCGA-BS-A0UF-01A-11R-A104-07	-491.815	1326.82	835.007
TCGA-B5-A1MZ-01A-11R-A144-07	-411.288	738.637	327.349
TCGA-B5-A121-01A-31R-A118-07	-928.74	-117.571	-1046.31
TCGA-BS-A0V8-01A-11R-A118-07	-446.056	524.686	78.6301
TCGA-BS-A0WQ-01A-21R-A109-07	-1380.94	-436.644	-1817.58
TCGA-QS-A744-01A-11R-A34R-07	-922.036	-1326.88	-2248.92
TCGA-AP-A053-01A-21R-A00V-07	-1196.21	-606.342	-1802.55
TCGA-AX-A2IO-01A-11R-A180-07	-332.409	-10.8451	-343.254
TCGA-BG-A0W2-01A-11R-A109-07	-454.804	352.925	-101.879
TCGA-BG-A0MQ-01A-11R-A104-07	-1302.84	-498.142	-1800.98
TCGA-AJ-A3EL-01A-11R-A213-07	-287.113	894.676	607.562
TCGA-BS-A0V4-01A-11R-A14D-07	-619.672	418.506	-201.167
TCGA-AP-A05O-01A-12R-A118-07	-998.974	750.225	-248.749
TCGA-AX-A05S-01A-11R-A00V-07	-437.139	745.573	308.434
TCGA-AX-A1C4-01A-11R-A137-07	-1666.72	-1180.77	-2847.48
TCGA-EY-A1GR-01A-11R-A13S-07	-505.718	736.293	230.575
TCGA-BS-A0UJ-01A-12R-A104-07	-911.802	781.276	-130.526
TCGA-QF-A5YS-01A-11R-A31O-07	-1444.7	409.753	-1034.95
TCGA-D1-A3DH-01A-11R-A19W-07	-1521.81	-883.703	-2405.51
TCGA-AJ-A3NG-01A-11R-A22K-07	-1005.06	-992.059	-1997.12
TCGA-B5-A11W-01A-12R-A118-07	-575.242	77.4662	-497.775
TCGA-KJ-A3U4-01A-11R-A22K-07	-1161.4	724.014	-437.386
TCGA-B5-A11V-01A-11R-A10J-07	-884.584	-323.483	-1208.07
TCGA-BG-A220-01A-11R-A157-07	-1539.47	-940.352	-2479.82
TCGA-A5-A0G2-01A-11R-A16W-07	-704.336	713.179	8.84308
TCGA-AW-A1PO-01A-12R-A157-07	-1374.32	-841.451	-2215.77
TCGA-AX-A3FT-01A-11R-A22K-07	-443.931	1947.08	1503.15
TCGA-AP-A1DM-01A-21R-A137-07	-961.169	-195.472	-1156.64
TCGA-E6-A1M0-01A-11R-A144-07	-810.532	83.8678	-726.664
TCGA-BG-A187-01A-11R-A12I-07	-650.446	210.279	-440.167
TCGA-FI-A2D2-01A-11R-A17B-07	-653.208	-38.3841	-691.592
TCGA-B5-A0JZ-01A-11R-A040-07	-254.841	1733.45	1478.61
TCGA-A5-A0GA-01A-11R-A040-07	-689.057	148.999	-540.058
TCGA-DI-A0WH-01A-12R-A12I-07	-1270.07	-80.729	-1350.8
TCGA-EY-A549-01A-11R-A27V-07	-1334.9	47.9367	-1286.96
TCGA-B5-A3FH-01A-11R-A19W-07	-1235.52	178.386	-1057.14
TCGA-B5-A0K1-01A-11R-A16W-07	-1380.75	-523.974	-1904.73
TCGA-EO-A22X-01A-11R-A180-07	-148.013	462.289	314.276
TCGA-BK-A0CA-01A-21R-A118-07	-1164.83	135.309	-1029.52
TCGA-AP-A0LJ-01A-11R-A040-07	-587.736	914.58	326.844
TCGA-D1-A1NW-01A-11R-A14M-07	-1001.24	247.115	-754.123
TCGA-BK-A13B-01A-51R-A22K-07	-1101.12	332.723	-768.401
TCGA-EY-A1GU-01A-11R-A13S-07	-1260.63	110.536	-1150.09
TCGA-B5-A0K9-01A-21R-A104-07	-941.211	570.556	-370.655
TCGA-D1-A16B-01A-11R-A12I-07	-471.133	604.66	133.526
TCGA-D1-A16I-01A-11R-A12I-07	-555.711	136.382	-419.329
TCGA-EY-A1GS-01A-11R-A13S-07	-1514.89	117.607	-1397.29
TCGA-AP-A1E4-01A-12R-A137-07	-960.806	-1127.67	-2088.48
TCGA-EY-A1GW-01A-22R-A13S-07	-1229.93	-170.316	-1400.24
TCGA-B5-A11X-01A-11R-A10J-07	96.5849	1177.93	1274.52
TCGA-AP-A05P-01A-11R-A16W-07	-478.958	257.763	-221.194
TCGA-D1-A1NZ-01A-21R-A14D-07	-1040.8	540.355	-500.44
TCGA-B5-A0K7-01A-11R-A104-07	-677.947	1058.44	380.49
TCGA-BG-A0VW-01A-11R-A118-07	-483.802	971.729	487.927
TCGA-AJ-A3NF-01A-11R-A22K-07	524.108	1054.05	1578.15
TCGA-BK-A139-01A-11R-A118-07	-661.832	1183	521.164
TCGA-EO-A22S-01A-11R-A18M-07	-1425.07	-837.379	-2262.45
TCGA-D1-A0ZO-01A-11R-A118-07	-69.798	583.962	514.164
TCGA-DF-A2KZ-01A-11R-A213-07	-181.891	801.567	619.676
TCGA-A5-A0R9-01A-11R-A104-07	-285.483	662.301	376.818
TCGA-D1-A17N-01A-11R-A12I-07	144.156	1287.69	1431.85
TCGA-D1-A15X-01A-11R-A118-07	-1345.1	1264.03	-81.0787
TCGA-D1-A0ZN-01A-11R-A118-07	-385.889	287.188	-98.7009
TCGA-EY-A210-01A-11R-A157-07	-818.818	1348.44	529.626
TCGA-D1-A3JP-01A-31R-A22K-07	-469.764	1155.6	685.837
TCGA-BG-A0YV-01A-11R-A10J-07	-1052.85	-596.887	-1649.74
TCGA-QF-A5YT-01A-11R-A31O-07	-957.723	-392.985	-1350.71
TCGA-EC-A1QX-01A-31R-A16F-07	-313.477	1071.05	757.575
TCGA-B5-A0KB-01B-11R-A14D-07	-325.503	1273.85	948.344
TCGA-5S-A9Q8-01A-11R-A40A-07	-1077.61	-103.234	-1180.85
TCGA-BG-A0VT-01A-11R-A10J-07	-225.094	236.009	10.9154
TCGA-BS-A0U9-01B-21R-A10J-07	-1505.28	-417.623	-1922.9
TCGA-D1-A3DG-01A-11R-A19W-07	-1502.19	-863.748	-2365.94
TCGA-BG-A2L7-01A-11R-A18M-07	-338.689	1068.71	730.023
TCGA-AX-A2H4-01A-21R-A18M-07	-73.4958	2200.6	2127.1
TCGA-PG-A916-01A-11R-A37O-07	-1051.37	62.0084	-989.36
TCGA-DI-A2QT-01A-12R-A19W-07	-1230.2	-272.203	-1502.4
TCGA-AP-A0LI-01A-11R-A040-07	-325.24	1721.32	1396.08
TCGA-B5-A1MX-01A-11R-A144-07	-567.339	591.4	24.061
TCGA-B5-A0JS-01A-11R-A104-07	-391.629	1096.14	704.509
TCGA-BS-A0V6-01A-11R-A118-07	-846.155	773.583	-72.572
TCGA-EY-A2OM-01A-11R-A18M-07	-362.843	-40.5444	-403.387
TCGA-FI-A3PX-01A-11R-A22K-07	-1413.35	-736.942	-2150.29
TCGA-BK-A139-01C-08R-A277-07	-188.649	481.113	292.464
TCGA-AX-A1CJ-01A-11R-A137-07	-924.271	916.08	-8.19112
TCGA-EO-A3B0-01A-12R-A19W-07	-292.023	388.217	96.1944
TCGA-BS-A0TA-01A-11R-A104-07	-181.938	2527.51	2345.57
TCGA-B5-A0JR-01A-13R-A466-07	-634.763	534.391	-100.372
TCGA-AJ-A3BG-01A-11R-A19W-07	-1598.94	-135.581	-1734.52
TCGA-A5-A0G1-01A-11R-A118-07	-472.184	2520.67	2048.49
TCGA-AJ-A5DV-01A-11R-A27V-07	-1227.54	622.716	-604.829
TCGA-QS-A5YR-01A-31R-A31O-07	-425.045	1155.55	730.506
TCGA-EY-A2OQ-01A-11R-A19W-07	-814.895	-130.946	-945.841
TCGA-D1-A3DA-01A-12R-A213-07	-1130.98	-69.1352	-1200.12
TCGA-AJ-A23O-01A-11R-A157-07	-322.227	1229.19	906.968
TCGA-D1-A16R-01A-11R-A12I-07	-269.95	702.626	432.676
TCGA-2E-A9G8-01A-11R-A40A-07	-1475.44	275.411	-1200.03
TCGA-D1-A1O5-01A-11R-A14D-07	-816.242	182.949	-633.292
TCGA-AP-A0L9-01A-11R-A040-07	-1512.48	-365.639	-1878.12
TCGA-EY-A1GV-01A-11R-A13S-07	-752.817	592.049	-160.768
TCGA-AJ-A3IA-01A-11R-A213-07	218.926	643.844	862.77
TCGA-AJ-A3NC-01A-11R-A22K-07	-1157.14	79.4406	-1077.7
TCGA-BG-A0M2-01A-11R-A104-07	-1017.39	282.659	-734.734
TCGA-BG-A0MH-01A-11R-A118-07	407.697	1308.26	1715.95
TCGA-DI-A1NN-01A-11R-A16F-07	-509.809	1158.85	649.038
TCGA-B5-A0K8-01A-11R-A14M-07	-903.257	298.071	-605.186
TCGA-EY-A1GH-01A-11R-A13S-07	-1046.63	111.913	-934.714
TCGA-B5-A1MV-01A-31R-A14D-07	-759.264	259.466	-499.798
TCGA-EY-A1GQ-01A-21R-A13S-07	-320.621	-187.776	-508.398
TCGA-D1-A168-01A-31R-A12I-07	-59.871	-235.441	-295.312
TCGA-A5-A0GI-01A-11R-A040-07	-913.195	175.18	-738.015
TCGA-JU-AAVI-01A-11R-A40A-07	-688.784	1491.68	802.893
TCGA-BK-A0CB-01A-32R-A104-07	507.982	653.527	1161.51
TCGA-AX-A3FV-01A-11R-A22K-07	-1685.05	-335.122	-2020.17
TCGA-D1-A17D-01A-12R-A12I-07	-696.029	925.98	229.951
TCGA-BG-A0MC-01A-21R-A040-07	-325.155	1182.51	857.351
TCGA-AP-A0LO-01A-11R-A040-07	-870.276	-117.089	-987.365
TCGA-D1-A16V-01A-11R-A12I-07	-905.505	653.164	-252.341
TCGA-AX-A2HK-01A-11R-A17B-07	-1027.63	-649.502	-1677.13
TCGA-EY-A1G7-01A-11R-A13S-07	-1262.04	-693.531	-1955.57
TCGA-BG-A0M7-01A-11R-A040-07	-563.792	708.013	144.222
TCGA-BG-A186-01A-11R-A12I-07	-567.522	337.835	-229.687
TCGA-BK-A0CA-01B-02R-A277-07	-595.229	21.6431	-573.586
TCGA-B5-A3FA-01A-11R-A19W-07	-1206.56	-69.4001	-1275.96
TCGA-EY-A1GD-01A-11R-A13S-07	-1200.2	-203.165	-1403.37
TCGA-A5-A2K2-01A-11R-A18M-07	-1778.71	-510.856	-2289.57
TCGA-EY-A548-01A-11R-A27V-07	-732.939	444.604	-288.335
TCGA-BK-A0C9-01A-11R-A00V-07	-598.698	785.27	186.572
TCGA-AX-A1CN-01A-11R-A137-07	-946.151	-817.454	-1763.6
TCGA-A5-A2K5-01A-11R-A180-07	-664.297	633.668	-30.6298
TCGA-A5-A3LO-01A-11R-A22K-07	-1109.02	-242.694	-1351.71
TCGA-AP-A052-01A-11R-A00V-07	-446.96	294.364	-152.596
TCGA-AX-A1CK-01A-11R-A137-07	-1311.23	-929.225	-2240.45
TCGA-DI-A2QY-01A-12R-A19W-07	-1123.8	-677.034	-1800.83
TCGA-D1-A1NY-01A-11R-A16F-07	-489.682	77.642	-412.04
TCGA-A5-A0GD-01A-11R-A16W-07	-1373.89	621.85	-752.041
TCGA-B5-A11S-01A-11R-A118-07	-557.804	125.727	-432.077
TCGA-BS-A0TJ-01A-11R-A104-07	-596.318	-45.8544	-642.173
TCGA-FI-A2F4-01A-11R-A17B-07	-954.571	970.22	15.6488
TCGA-SJ-A6ZI-01A-12R-A34R-07	-569.631	1520.63	950.998
TCGA-EO-A3KX-01A-11R-A22K-07	-1457.96	-674.925	-2132.88
TCGA-B5-A11O-01A-11R-A118-07	-34.3097	827.591	793.281
TCGA-AP-A0LV-01A-11R-A040-07	-350.559	211.557	-139.002
TCGA-BG-A0RY-01A-11R-A104-07	-946.125	468.761	-477.365
TCGA-AX-A3G4-01A-11R-A213-07	-10.2275	-552.77	-562.998
TCGA-AX-A1CI-01A-11R-A137-07	-1543.04	-280.46	-1823.5
TCGA-D1-A17F-01A-11R-A12I-07	-1010.86	1010.51	-0.358128
TCGA-BS-A0TC-01A-11R-A104-07	-1289.66	188.787	-1100.87
TCGA-A5-A0GN-01A-11R-A040-07	-295.56	1389.08	1093.52
TCGA-A5-A0R6-01A-11R-A104-07	-397.526	66.3116	-331.214
TCGA-4E-A92E-01A-11R-A37O-07	-588.055	866.647	278.593
TCGA-B5-A11G-01A-13R-A118-07	-791.629	592.497	-199.132
TCGA-B5-A3F9-01A-21R-A22K-07	-600.824	386.614	-214.211
TCGA-BG-A0VX-01A-11R-A118-07	-420.444	1094.69	674.243
TCGA-EO-A3AU-01A-21R-A19W-07	-631.105	560.712	-70.3933
TCGA-B5-A11N-01A-11R-A118-07	-79.9448	2122.33	2042.38
TCGA-AX-A0J1-01A-11R-A040-07	-953.034	348.066	-604.967
TCGA-BK-A139-02A-11R-A27V-07	144.636	68.3481	212.984
TCGA-BS-A0VI-01A-11R-A14D-07	-129.464	54.5115	-74.9525
TCGA-A5-A1OH-01A-21R-A22K-07	-500.523	-1341.1	-1841.62
TCGA-KP-A3W0-01A-21R-A22K-07	-496.188	817.93	321.741
TCGA-AX-A064-01A-11R-A00V-07	-793.84	63.6139	-730.226
TCGA-D1-A162-01A-11R-A118-07	-1042.87	48.2059	-994.666
TCGA-AX-A3G3-01A-11R-A213-07	-288.2	1706.55	1418.35
TCGA-AP-A0L8-01A-11R-A040-07	-890.873	-1062.56	-1953.43
TCGA-FI-A2CX-01A-11R-A17B-07	381.747	3626.01	4007.75
TCGA-EY-A54A-01A-11R-A27V-07	-376.364	792.473	416.109
TCGA-AX-A1CA-01A-12R-A137-07	-1171.88	215.455	-956.422
TCGA-AX-A3FX-01A-11R-A22K-07	-659.998	335.944	-324.055
TCGA-D1-A17Q-01A-11R-A12I-07	-736.56	-558.652	-1295.21
TCGA-AX-A2HF-01A-11R-A17B-07	-1467.44	77.5893	-1389.85
TCGA-EO-A3KW-01A-11R-A22K-07	-966.801	694.025	-272.776
TCGA-AX-A2HC-01A-11R-A17B-07	-1308.36	-904.524	-2212.88
TCGA-B5-A11Z-01A-11R-A10J-07	-1179.41	-458.945	-1638.36
TCGA-D1-A16D-01A-11R-A12I-07	-560.132	709.421	149.289
TCGA-BG-A18B-01A-11R-A12I-07	-953.936	724.781	-229.155
TCGA-BS-A0TG-01A-32R-A16W-07	209.17	912.54	1121.71
TCGA-DF-A2KN-01A-11R-A180-07	-318.314	1545.07	1226.76
TCGA-A5-A1OG-01A-11R-A14D-07	-1276.36	546.885	-729.472
TCGA-A5-A0GR-01A-11R-A118-07	-5.10059	1842.56	1837.46
TCGA-AP-A0LD-01A-11R-A040-07	-838.031	-360.796	-1198.83
TCGA-D1-A17T-01A-11R-A12I-07	-1169.83	500.506	-669.322
TCGA-B5-A1MW-01A-11R-A32Y-07	-1500.54	-896.689	-2397.23
TCGA-B5-A11Q-01A-11R-A118-07	-1771.28	-960.304	-2731.58
TCGA-AP-A1DV-01A-21R-A137-07	-1482.08	-214.533	-1696.62
TCGA-AX-A2HA-01A-12R-A18M-07	-1235.58	310.017	-925.561
TCGA-B5-A11P-01B-11R-A14D-07	-1491.87	-600.793	-2092.66
TCGA-EY-A1GL-01A-11R-A13S-07	-716.273	-334.876	-1051.15
TCGA-BS-A0TD-01A-11R-A104-07	-934.273	317.047	-617.226
TCGA-D1-A0ZR-01A-21R-A10J-07	-1305.46	-486.339	-1791.79
TCGA-D1-A102-01A-11R-A10J-07	-375.797	477.737	101.94
TCGA-D1-A16S-01A-11R-A12I-07	-709.267	-356.46	-1065.73
TCGA-5B-A90C-01A-11R-A37O-07	-1048.29	-559.422	-1607.71
TCGA-BS-A0U7-01A-21R-A104-07	-195.833	776.572	580.739
TCGA-B5-A0JV-01A-11R-A104-07	-1306.13	-402.038	-1708.17
TCGA-B5-A0JU-01B-11R-A14D-07	-1478.79	-668.24	-2147.03
TCGA-B5-A3FB-01A-11R-A19W-07	-1414.27	57.5807	-1356.69
TCGA-D1-A15W-01A-11R-A118-07	-673.142	564.117	-109.025
TCGA-EY-A1H0-01A-11R-A13S-07	-1754.4	-706.576	-2460.97
TCGA-A5-A0GE-01A-11R-A16W-07	-196.449	224.608	28.1587
TCGA-AP-A1E0-01A-11R-A137-07	-558.815	-170.71	-729.524
TCGA-BG-A18A-01A-21R-A12I-07	55.0874	455.242	510.329
TCGA-A5-A0G5-01A-11R-A040-07	105.605	2509.63	2615.24
TCGA-EO-A22T-01A-21R-A18M-07	-423.307	625.198	201.891
TCGA-AP-A051-01A-21R-A00V-07	-864.681	272.37	-592.311
TCGA-B5-A11H-01A-11R-A118-07	-385.769	1100.31	714.543
TCGA-AP-A0LS-01A-11R-A14D-07	-917.134	-81.2023	-998.336
TCGA-E6-A2P8-01A-11R-A19W-07	-200.219	1124.44	924.222
TCGA-D1-A1O7-01A-11R-A14D-07	-1387.11	38.6301	-1348.48
TCGA-EO-A2CH-01A-11R-A180-07	-1638.96	-203.368	-1842.33
TCGA-BK-A139-01A-11R-A277-07	-318.566	915.632	597.066
TCGA-B5-A11U-01A-11R-A118-07	735.226	293.437	1028.66
TCGA-BS-A0UV-01A-11R-A16W-07	-993.145	24.7323	-968.413
TCGA-A5-A1OK-01A-11R-A14M-07	-502.202	203.221	-298.981
TCGA-AX-A0IW-01A-11R-A040-07	-1027.65	-131.886	-1159.54
TCGA-D1-A167-01A-11R-A12I-07	-1619.19	-764.325	-2383.51
TCGA-FI-A2D5-01A-11R-A17B-07	-419.089	69.0623	-350.027
TCGA-D1-A17U-01A-21R-A12I-07	-649.815	274.189	-375.626
TCGA-EO-A22R-01A-11R-A18M-07	-804.066	-33.3375	-837.404
TCGA-AX-A1C9-01A-11R-A137-07	-800.147	538.562	-261.585
TCGA-BG-A2AE-01A-11R-A16F-07	-983.696	921.727	-61.9685
TCGA-B5-A0K3-01A-11R-A040-07	-1362.3	135.511	-1226.79
TCGA-AJ-A3OK-01A-12R-A22K-07	786.02	1398.97	2184.99
TCGA-AJ-A3EJ-01A-11R-A19W-07	-29.8769	521.213	491.336
TCGA-AX-A0IU-01A-11R-A16W-07	-1175.22	-417.893	-1593.12
TCGA-AX-A1CC-01A-11R-A137-07	868.596	1499.9	2368.49
TCGA-EY-A1G8-01A-11R-A13S-07	-1513.03	-745.333	-2258.36
TCGA-EO-A3AV-01A-12R-A19W-07	-484.452	1800.59	1316.13
TCGA-AX-A0J0-01A-11R-A109-07	-1130.34	-332.869	-1463.21
TCGA-BG-A0M0-01A-11R-A104-07	-1200.06	-768.137	-1968.2
TCGA-AP-A0LP-01A-12R-A104-07	-837.808	883.143	45.3359
TCGA-AX-A3G1-01A-11R-A22K-07	-819.967	1136.39	316.428
TCGA-EY-A212-01A-11R-A14M-07	-1286.32	-531.827	-1818.14
TCGA-EY-A1GM-01A-12R-A14D-07	-1465.2	-1073.83	-2539.03
TCGA-EY-A214-01A-12R-A157-07	-523.695	886.274	362.579
TCGA-B5-A11Y-01A-21R-A10J-07	-594.899	1645.43	1050.53
TCGA-DI-A2QU-01A-11R-A18M-07	-1037.49	-273.898	-1311.39
TCGA-A5-A0G3-01A-11R-A040-07	-1162.47	-860.761	-2023.23
TCGA-FI-A2EY-01A-12R-A18M-07	-1382.49	-662.787	-2045.28
TCGA-AP-A05H-01A-11R-A00V-07	-498.681	-675.17	-1173.85
TCGA-B5-A5OE-01A-11R-A31O-07	-1350.61	-449.975	-1800.59
TCGA-D1-A103-01A-11R-A10J-07	-660.179	469.665	-190.515
TCGA-D1-A160-01A-11R-A118-07	-618.974	982.435	363.461
TCGA-FI-A2EU-01A-11R-A17B-07	-1883.09	-911.482	-2794.57
TCGA-BG-A0MA-01A-11R-A17B-07	-474.594	-108.054	-582.649
TCGA-AX-A2H5-01A-11R-A17B-07	-1548.53	-231.847	-1780.38
TCGA-AX-A3G6-01A-11R-A213-07	-1531.57	231.749	-1299.82
TCGA-SL-A6JA-01A-11R-A31O-07	-1810.98	-680.788	-2491.77
TCGA-B5-A3FD-01A-11R-A19W-07	-672.926	-130.164	-803.09
TCGA-AP-A3K1-01A-11R-A213-07	-714.291	-182.664	-896.955
TCGA-AP-A05J-01A-11R-A00V-07	-1210.68	-655.717	-1866.4
TCGA-FI-A2CY-01A-11R-A17B-07	-669.486	1462.99	793.506
TCGA-A5-A0GM-01A-11R-A040-07	-547.497	-159.42	-706.917
TCGA-AJ-A3BI-01A-11R-A213-07	-797.18	1059.57	262.39
TCGA-D1-A17C-01A-11R-A12I-07	464.724	781.728	1246.45
TCGA-A5-A0GW-01A-11R-A16W-07	259.525	1535.66	1795.18
TCGA-AX-A05U-01A-11R-A00V-07	-805.991	-547.559	-1353.55
TCGA-A5-AB3J-01A-11R-A40A-07	397.555	687.824	1085.38
TCGA-BG-A0M6-01A-31R-A104-07	-980.828	-1353.81	-2334.64
TCGA-B5-A1MS-01B-11R-A22K-07	-1240.75	-788.082	-2028.83
TCGA-D1-A17B-01A-22R-A12I-07	321.915	1952.6	2274.52
TCGA-EO-A3AY-01A-12R-A19W-07	-667.636	1159.56	491.926
TCGA-BS-A0UL-01A-11R-A109-07	514.802	1431.28	1946.08
TCGA-A5-A0GH-01A-21R-A16W-07	-1580.91	-804.654	-2385.56
TCGA-D1-A165-01A-11R-A12I-07	-690.942	-430.553	-1121.49
TCGA-D1-A1NU-01A-11R-A14D-07	-1071.9	242.302	-829.603
TCGA-AX-A1CR-01A-12R-A137-07	-851.357	461.959	-389.398
TCGA-B5-A0K6-01A-11R-A040-07	-661.066	884.22	223.154
TCGA-AX-A3GB-01A-11R-A22K-07	-518.063	723.763	205.7
TCGA-AP-A1DO-01A-11R-A137-07	-2221.43	-377.195	-2598.62
TCGA-B5-A11J-01A-11R-A118-07	-1044.74	180.825	-863.917
TCGA-B5-A11M-01A-11R-A118-07	450.429	71.0111	521.44
TCGA-AP-A1E1-01A-11R-A137-07	-1283.82	280.335	-1003.48
TCGA-EY-A3L3-01A-11R-A22K-07	-1662	-998.239	-2660.24
TCGA-BG-A0MU-01A-11R-A104-07	-957.387	869.051	-88.3359
TCGA-SL-A6J9-01A-11R-A31O-07	-799.772	1901.55	1101.78
TCGA-B5-A11R-01A-11R-A118-07	-1156.84	127.821	-1029.02
TCGA-DF-A2KU-01A-11R-A180-07	-501.863	1855.41	1353.55
TCGA-AP-A05N-01A-11R-A00V-07	-542.739	-411.748	-954.487
TCGA-AX-A1CP-01A-11R-A137-07	-708.325	-23.3701	-731.695
TCGA-AX-A060-01A-11R-A00V-07	-1614.17	-548.712	-2162.88
TCGA-A5-A0GU-01A-11R-A16W-07	-799.954	486.169	-313.785
TCGA-D1-A161-01A-11R-A118-07	-1112.89	133.79	-979.099
TCGA-D1-A0ZQ-01A-11R-A118-07	81.2277	-86.8305	-5.60281
TCGA-DF-A2L0-01A-11R-A180-07	-567.368	971.682	404.313
TCGA-EY-A1GX-01A-12R-A13S-07	-1936.07	-1219.54	-3155.61
TCGA-BG-A0MO-01A-11R-A040-07	-1317.56	782.597	-534.965
TCGA-EY-A72D-01A-12R-A34R-07	-1033.51	-702.605	-1736.11
TCGA-EO-A1Y5-01A-11R-A157-07	-562.348	1139.37	577.018
TCGA-EY-A1GI-01A-11R-A13S-07	-676.977	47.7021	-629.275
TCGA-D1-A16O-01A-11R-A12I-07	-723.437	-567.367	-1290.8
TCGA-PG-A917-01A-31R-A37O-07	-723.42	1068.62	345.198
TCGA-KP-A3VZ-01A-11R-A22K-07	-1613.11	-967.523	-2580.63
TCGA-EY-A2OP-01A-11R-A19W-07	-1617.95	-507.887	-2125.83
TCGA-BS-A0U8-01A-11R-A104-07	-714.245	-160.031	-874.275
TCGA-DI-A1NO-01A-31R-A157-07	-1653.45	-906.752	-2560.2
TCGA-E6-A1LZ-01A-11R-A144-07	-1477.08	398.194	-1078.88
TCGA-AJ-A2QL-01A-11R-A18M-07	-716.495	1028.75	312.257
TCGA-EO-A3KU-01A-11R-A22K-07	-1307.88	-257.749	-1565.63
TCGA-AJ-A3BF-01A-11R-A213-07	-1098.95	-390.496	-1489.45
TCGA-BG-A0YU-01A-21R-A10J-07	-857.605	-425.792	-1283.4
TCGA-A5-A0GG-01A-11R-A118-07	-171.631	577.953	406.322
TCGA-A5-A1OJ-01A-11R-A14D-07	745.853	1214.88	1960.73
TCGA-D1-A175-01A-11R-A12I-07	-1099.67	-586.851	-1686.52
TCGA-EO-A3AZ-01A-12R-A19W-07	25.2384	2124.06	2149.3
TCGA-AX-A3G7-01A-12R-A213-07	-785.748	681.239	-104.509
TCGA-BG-A0LW-01A-11R-A16W-07	-1289.08	99.2136	-1189.86
TCGA-AX-A3FS-01A-11R-A22K-07	-736.329	-49.1266	-785.456
TCGA-AP-A1DR-01A-11R-A137-07	-1225.44	-76.6665	-1302.11
TCGA-BG-A0MK-01A-51R-A19W-07	-606.407	139.019	-467.389
TCGA-BS-A0V7-01A-21R-A118-07	582.97	1756.4	2339.37
TCGA-D1-A1O8-01A-11R-A14D-07	-53.3781	2046.82	1993.44
TCGA-B5-A1MR-01A-31R-A14D-07	-112.427	2525.54	2413.11
TCGA-AX-A05Z-01A-11R-A00V-07	-294.13	1888.46	1594.33
TCGA-D1-A16Q-01A-12R-A12I-07	-311.335	889.379	578.044
TCGA-AX-A1C8-01A-11R-A137-07	-1128.33	-699.525	-1827.86
TCGA-AX-A2HH-01A-11R-A32Y-07	-1623.83	-1266.57	-2890.4
TCGA-EY-A1GT-01A-11R-A13S-07	-454.6	-293.549	-748.149
TCGA-BS-A0UT-01A-11R-A104-07	-558.172	-404.071	-962.243
TCGA-AX-A062-01A-11R-A00V-07	-852.506	-551.798	-1404.3
TCGA-AX-A06B-01A-11R-A00V-07	-91.8834	488.546	396.663
TCGA-B5-A0JT-01A-21R-A118-07	-848.701	9.92745	-838.774
TCGA-AJ-A3OJ-01A-11R-A22K-07	-470.944	678.114	207.171
TCGA-FI-A2F8-01A-12R-A17B-07	-633.755	69.6434	-564.112
TCGA-AP-A0LT-01A-11R-A040-07	-1713.17	-315.624	-2028.79
TCGA-AJ-A3BK-01A-11R-A19W-07	-692.966	1163.64	470.677
TCGA-AP-A0LG-01A-11R-A16W-07	-1519.52	-504.046	-2023.57
TCGA-D1-A101-01A-12R-A10J-07	308.642	1417.22	1725.86
TCGA-KP-A3W1-01A-11R-A22K-07	-18.3738	1967.18	1948.81
TCGA-BK-A26L-01C-04R-A277-07	-309.28	-634.51	-943.79
TCGA-D1-A2G0-01A-11R-A32Y-07	-1558.28	476.568	-1081.72
TCGA-BS-A0UA-01A-11R-A118-07	-22.052	1218.78	1196.73
TCGA-AX-A2H8-01A-11R-A17B-07	-1133.72	57.4995	-1076.22
TCGA-DI-A1BY-01A-21R-A137-07	-126.336	971.169	844.833
TCGA-AJ-A23M-01A-11R-A157-07	-802.297	-270.899	-1073.2
TCGA-D1-A16Y-01A-31R-A12I-07	-979.224	-467.808	-1447.03
TCGA-D1-A16G-01A-31R-A12I-07	-1617.09	238.528	-1378.56
TCGA-A5-A2K3-01A-11R-A32Y-07	261.132	3206.76	3467.89
TCGA-D1-A16F-01A-11R-A12I-07	-492.002	406.924	-85.0778
TCGA-D1-A17A-01A-11R-A12I-07	-546.648	359.542	-187.105
TCGA-D1-A3JQ-01A-11R-A22K-07	-680.73	171.907	-508.823
TCGA-AX-A2H7-01A-12R-A18M-07	-1279.84	-335.099	-1614.94
