# Supplementary material for: Identification of Tumor Microenvironment-Related Alternative Splicing Events to Predict the Prognosis of Endometrial Cancer
Source: Front Oncol. 2021 Apr 29;11:645912. doi: 10.3389/fonc.2021.645912 (PMC8116885; doi:10.3389/fonc.2021.645912)
Supplement: Supplementary Table 3 — The information of 148 OS-related DEAS events by univariate Cox regression analysis. [file Table_3.xlsx]

## Sheet: uniCox
id	HR	HR.95L	HR.95H	pvalue
ATP2C1|66761|AT	0.123433	0.0152969	0.996003	0.0495621
FKBP11|21492|AP	0.0226868	0.0013317	0.386494	0.00886786
TPGS2|45266|AT	404.917	1.47021	111520	0.036223
MAGOHB|20472|ES	31.2929	1.7257	567.446	0.0198582
ANAPC11|44217|ES	54.7195	7.02235	426.385	0.000133115
EMR2|48028|AT	2.46908	1.09674	5.55861	0.029036
BID|61002|AP	38.1672	2.50281	582.038	0.00879492
CASC4|30336|ES	0.202867	0.0445765	0.923247	0.0390885
SEPT6|89964|AT	0.0897972	0.0149857	0.538082	0.0083303
FN1|57397|ES	6.81849	1.55499	29.8985	0.0109177
RNF165|45394|AT	0.330981	0.141186	0.775916	0.0109711
CCDC180|86996|AT	0.190446	0.061527	0.589494	0.00401849
ATF5|51134|AP	0.174624	0.0348525	0.874933	0.033799
ANKDD1A|31137|AT	6.95742	1.47077	32.9117	0.0144239
COX15|12776|AT	25.5647	1.53597	425.499	0.023878
RAMP2|41121|AP	12.2128	1.46525	101.793	0.0207185
TSPAN11|20954|AT	0.0736013	0.0146166	0.370617	0.00155914
RNPS1|33261|ES	10.4706	2.1936	49.9789	0.00322957
IFT20|39878|AT	0.04169	0.00312065	0.556954	0.016284
ANKDD1A|31138|AT	0.143803	0.0303976	0.680293	0.0144528
RAMP2|41120|AP	0.0688088	0.00847105	0.558921	0.0122695
TSC22D3|89837|AP	0.112662	0.0172367	0.73638	0.022641
IFT20|39879|AT	23.9866	1.79548	320.447	0.0162842
AURKAIP1|151|AD	10.1005	1.13101	90.2029	0.0384363
SGSH|44034|AT	53.7855	1.75064	1652.47	0.0225832
TCEA2|60186|AP	3.42005	1.13792	10.2791	0.0285188
CCDC107|86267|RI	43.8343	2.34963	817.765	0.0113365
FAM72A|9577|AT	0.121297	0.0224859	0.654315	0.0141574
FKBP11|21493|AP	44.0796	2.58746	750.933	0.00886711
TSPAN11|20953|AT	13.4802	2.67147	68.0213	0.00163365
REPS1|77956|ES	4.23012	1.01413	17.6447	0.0477917
SH3BP2|68594|AP	0.24102	0.0669652	0.867478	0.0294411
SLC3A2|16462|AP	36.5289	3.63917	366.666	0.00223032
CNOT2|23366|AT	8.62809	1.46011	50.985	0.0174273
SCIMP|38667|AT	0.293346	0.0998252	0.862023	0.0257523
RAF1|63446|ES	545.893	6.96157	42806.3	0.00462815
CENPM|62466|AP	0.072132	0.0166813	0.311908	0.000432403
TPGS2|45263|AT	0.131548	0.0183481	0.943141	0.0435695
TSC22D3|89836|AP	7.36175	1.20468	44.9874	0.0306493
NCOA4|11539|AD	0.000119791	2.5001e-08	0.573972	0.0367652
NEXN|3538|AT	0.107426	0.0125263	0.921295	0.0418782
PAK1|17950|AP	0.248608	0.066671	0.92703	0.0381909
BCAP29|81357|AT	18.1206	2.61911	125.37	0.00332888
TCTN1|24458|AT	0.186229	0.0582019	0.59588	0.00461988
LGMN|29004|ES	0.00339272	1.31727e-05	0.873823	0.0446874
BET1L|13573|AT	0.173371	0.033104	0.907977	0.0380575
DPH6|29893|AT	0.0145542	0.000458289	0.462209	0.0165137
RARG|21980|AP	0.182088	0.0342555	0.96791	0.0456919
LEPROTL1|83274|AT	67.43	4.76172	954.865	0.00184573
NMRAL1|33738|RI	3.78093	1.09272	13.0824	0.0357311
FKBP11|21496|AT	20.6582	4.41225	96.7222	0.000120757
SPEG|57696|AT	0.0532867	0.00493183	0.575744	0.0157515
ZNF124|10516|AT	0.285969	0.0857166	0.954054	0.0417024
TPM1|30985|AT	0.0106239	0.000438649	0.257304	0.00519375
CD33|51314|AT	4.86036	1.55765	15.1659	0.00646367
CCDC107|86266|RI	48.615	8.16905	289.314	1.9721e-05
COX15|12777|AT	0.0391222	0.00235055	0.651142	0.0238839
CYB561A3|16165|RI	3.41226	1.04836	11.1064	0.0415102
SPEG|57699|AT	18.0034	1.67336	193.695	0.017093
TMEM256-PLSCR3|38937|ES	0.0816145	0.0179063	0.371989	0.00120484
NET1|10659|AP	3.73874	1.00707	13.88	0.0487817
RNF165|45395|AT	3.02413	1.29669	7.05285	0.0104276
LMNA|8184|ES	1.90394e-06	1.21502e-11	0.298349	0.0309172
EVL|29239|AP	4.56025	2.02782	10.2553	0.000242813
TCEA2|60187|AP	0.305188	0.100813	0.923887	0.035725
EIF2B3|2588|AT	35.9128	2.38355	541.095	0.00966527
SCRIB|98107|ES	0.113119	0.0308342	0.414992	0.00101573
FKBP11|21495|AT	0.0518316	0.0115477	0.232646	0.000111805
NEDD9|75338|AP	0.0512548	0.00286369	0.917367	0.0435326
ITIH5|10715|AT	0.277736	0.0970528	0.794799	0.0169363
VRK3|51146|AT	29.888	2.81716	317.09	0.00480983
EIF2B3|2589|AT	0.0278449	0.00184809	0.419535	0.00966491
SCIMP|38666|AT	3.40976	1.16037	10.0196	0.0257197
ITIH5|10716|AT	3.35241	1.18128	9.51398	0.0230261
CHEK1|19307|AP	0.202593	0.0635609	0.645742	0.00694562
PUF60|85503|ES	13.1462	1.25445	137.766	0.0316277
RPS6KA1|1280|AP	3.58763	1.07086	12.0194	0.0383642
ABHD14B|65146|AA	7.24132	1.73486	30.2253	0.00661443
ATP2C1|66760|AT	8.10019	1.00387	65.3603	0.0495778
BET1L|13574|AT	5.76764	1.10127	30.2067	0.0380657
AHI1|77890|AT	0.0898128	0.0111777	0.721648	0.0234028
PAK1|17951|AP	4.02883	1.11109	14.6086	0.0339856
CHEK1|19309|AP	4.82785	1.51374	15.3977	0.0078009
AHI1|77886|AT	6.85414	1.19292	39.3818	0.0309507
SEPT8|73300|AT	0.000133422	3.93123e-08	0.452821	0.0314789
ADAM15|7907|ES	13.2441	1.3515	129.787	0.0265115
MED24|40831|ES	7.03619	1.88083	26.3224	0.00375064
TRAPPC6A|50410|ES	32.9687	5.95956	182.385	6.19611e-05
FYN|77273|ME	5.88149	1.55562	22.2368	0.00902343
TFAP2A|75290|AP	9.02368	2.29463	35.4858	0.00163926
PCBP4|65125|AA	111.294	4.35272	2845.64	0.00438136
ANKHD1|73653|AT	0.0324093	0.00368649	0.284922	0.00198805
PPP2R1B|18672|AT	61.1912	6.98054	536.399	0.000203762
MICAL3|61012|AT	0.0758033	0.00756517	0.759551	0.0282451
PTPN6|20022|AP	3.51684	1.05985	11.6698	0.0398844
DRAP1|16951|AP	0.00139422	6.65667e-06	0.292014	0.0158919
KIAA1522|1631|AP	6.28314	1.70668	23.1315	0.00571277
MARVELD3|37467|AT	10.2908	1.39123	76.1203	0.0224087
CTSC|18212|AT	2.41609e+07	22.2593	2.62249e+13	0.0165053
AZI1|44107|ES	0.050672	0.00362492	0.708334	0.0266768
ANKHD1|73652|AT	22.0357	2.93555	165.411	0.00263798
CD33|51313|AT	0.198455	0.0623217	0.631954	0.00620837
TCTN1|24461|AT	5.36988	1.67824	17.182	0.00461909
ICAM3|47503|RI	2.95387	1.25524	6.95114	0.0131161
ANAPC11|44211|ES	49.7341	4.20469	588.268	0.0019393
PTPN6|20023|AP	0.277719	0.0834732	0.923985	0.0367196
CNOT2|23370|AT	0.117835	0.020013	0.693805	0.018074
SEPT8|73299|AT	6683.74	2.22481	2.00792e+07	0.0311078
SGSH|44033|AT	0.018591	0.00060513	0.571157	0.0225793
C21orf2|60816|AD	4.2498	1.03579	17.4367	0.0445592
DPH6|29892|AT	54.4409	1.76508	1679.13	0.0223278
COQ4|87735|AT	36.7062	4.28084	314.738	0.00101504
MFSD12|46699|ES	4.13303	1.22945	13.894	0.0217969
PPP2R1B|18674|AT	0.0163422	0.00186428	0.143255	0.000203762
DERL3|61333|AA	2.47064	1.02247	5.96994	0.0445027
PDLIM7|74778|AT	0.112724	0.0295275	0.430333	0.00140499
ATP9B|46232|AT	0.0841662	0.0146845	0.48241	0.00546518
EIF3K|49679|ES	1.13698e-07	4.36358e-14	0.296251	0.0338912
ALG2|87057|ES	5.50356	1.62584	18.6299	0.00612203
SVEP1|87187|AT	0.301818	0.103051	0.883967	0.028895
FAM72A|9578|AT	7.50891	1.50239	37.5295	0.0140573
ADAM15|7906|ES	19.8146	1.87494	209.402	0.0130474
LIMS1|54888|AT	0.13574	0.0234673	0.785151	0.0257427
SON|60435|AT	0.00700448	0.000181523	0.270284	0.00776967
MAT2A|54280|AT	0.0187396	0.000950602	0.36942	0.00893225
LIMS1|54889|AT	7.01931	1.23172	40.0014	0.0281857
MAT2A|54281|AT	53.3606	2.70678	1051.93	0.00893337
SON|60436|AT	449.444	4.2779	47219.4	0.0101114
SEPT6|89963|AT	6.91444	1.07883	44.3162	0.041349
CENPM|62468|AP	36.6079	4.50599	297.413	0.00075596
CTBP2|13411|AP	5.81819	1.41335	23.9511	0.0147213
NR1H3|15699|RI	9.98603	1.33874	74.4885	0.0247997
CREM|11230|AP	4.33374	1.10667	16.971	0.0352481
PALM|46315|ES	0.260145	0.0860973	0.786035	0.0170003
VPS13C|30971|AT	0.00324248	4.40361e-05	0.238751	0.00897594
RNF213|44047|AT	13.2078	1.46675	118.933	0.0213594
EVL|29241|AP	0.262478	0.115055	0.598798	0.00147958
HAUS4|26679|AD	7.86798	1.92443	32.1681	0.00409038
PDLIM7|74777|AT	8.95253	2.36792	33.8473	0.0012364
USP15|22829|AT	21.9935	1.56265	309.546	0.0219739
MRPS12|49738|AD	15.7901	3.15397	79.0516	0.000785989
COQ4|87736|AT	0.0619947	0.00950193	0.40448	0.00366251
FAM72A|9575|AP	0.202873	0.0669857	0.614423	0.00478032
ATP9B|46230|AT	11.9017	2.06872	68.4729	0.00553334
SCNM1|7564|AP	3036.38	3.07134	3.00182e+06	0.0226745
FAM72A|9576|AP	5.02635	1.65914	15.2273	0.00430028
EMR2|48029|AT	0.396709	0.175496	0.896761	0.0262953
USP15|22828|AT	0.0454598	0.00322986	0.639839	0.0219675
